# Supplementary material for: Testing Neuronal Accounts of Anisotropic Motion Perception with Computational Modelling
Source: PLoS One. 2014 Nov 19;9(11):e113061. doi: 10.1371/journal.pone.0113061 (PMC4237403; doi:10.1371/journal.pone.0113061)
Supplement: Dataset S1 — Modelling data. Decoded perception to all instantiations of modelled populations and tested directions in comma-separated values (CSV) file format. (ZIP) [file pone.0113061.s001.zip]

Archive with 1 entries (1 files):
- Dataset.csv
