# Supplementary material for: Testing Neuronal Accounts of Anisotropic Motion Perception with Computational Modelling
Source: PLoS One. 2014 Nov 19;9(11):e113061. doi: 10.1371/journal.pone.0113061 (PMC4237403; doi:10.1371/journal.pone.0113061)
Supplement: Dataset S1 — Modelling data. Decoded perception to all instantiations of modelled populations and tested directions in comma-separated values (CSV) file format. (ZIP) [file pone.0113061.s001.zip › Dataset.csv]

Decoder	Integration time (ms)	k	Wr	Wbw	0 deg	10 deg	20 deg	30 deg	40 deg
ML	1	-1.00	-1.00	-1.00	-17	-18	5	13	31
ML	1	-1.00	-1.00	-1.00	-73	30	-7	0	-7
ML	1	-1.00	-1.00	-1.00	56	-29	-4	-3	-17
ML	1	-1.00	-1.00	-1.00	4	9	45	35	41
ML	1	-1.00	-1.00	-1.00	-23	-6	31	7	-26
ML	1	-1.00	-1.00	-1.00	-10	-54	3	-7	36
ML	1	-1.00	-1.00	-1.00	-10	-11	11	56	12
ML	1	-1.00	-1.00	-1.00	22	5	-12	4	73
ML	1	-1.00	-1.00	-1.00	8	51	-1	48	-13
ML	1	-1.00	-1.00	-1.00	9	-9	-4	-6	25
ML	1	-1.00	-1.00	-1.00	-8	-100	11	5	49
ML	1	-1.00	-1.00	-1.00	-16	35	0	-8	-5
ML	1	-1.00	-1.00	-1.00	-7	-36	-39	-34	-22
ML	1	-1.00	-1.00	-1.00	-10	-16	-36	-5	5
ML	1	-1.00	-1.00	-1.00	2	154	7	-31	-23
ML	1	-1.00	-1.00	-1.00	-43	8	-1	-2	-25
ML	1	-1.00	-1.00	-1.00	-2	10	26	-7	-52
ML	1	-1.00	-1.00	-1.00	5	-24	70	-11	20
ML	1	-1.00	-1.00	-1.00	16	4	12	33	36
ML	1	-1.00	-1.00	-1.00	-14	-8	1	-40	18
ML	1	-1.00	-1.00	-1.00	3	-21	46	-18	27
ML	1	-1.00	-1.00	-1.00	14	3	17	24	-21
ML	1	-1.00	-1.00	-1.00	35	64	5	6	-46
ML	1	-1.00	-1.00	-1.00	-4	51	16	-1	34
ML	1	-1.00	-1.00	-1.00	23	-8	27	28	33
ML	1	-1.00	-1.00	-1.00	-4	13	-14	150	1
ML	1	-1.00	-1.00	-1.00	-65	9	-10	2	-3
ML	1	-1.00	-1.00	-1.00	30	17	-6	-25	-20
ML	1	-1.00	-1.00	-1.00	-25	-2	5	7	-41
ML	1	-1.00	-1.00	-1.00	10	14	10	-21	12
ML	1	-1.00	-1.00	-1.00	6	44	-10	20	10
ML	1	-1.00	-1.00	-1.00	7	-19	27	-15	-20
ML	1	-1.00	-1.00	-1.00	-15	-17	-16	34	-10
ML	1	-1.00	-1.00	-1.00	-23	70	52	17	17
ML	1	-1.00	-1.00	-1.00	3	9	4	-8	-8
ML	1	-1.00	-1.00	-1.00	98	-38	-24	0	-18
ML	1	-1.00	-1.00	-1.00	-10	9	-25	-9	-13
ML	1	-1.00	-1.00	-1.00	-25	11	-13	12	25
ML	1	-1.00	-1.00	-1.00	-38	2	24	1	-10
ML	1	-1.00	-1.00	-1.00	-50	-14	3	-2	-29
ML	1	-1.00	-1.00	-1.00	-7	75	25	52	0
ML	1	-1.00	-1.00	-1.00	-16	-3	0	-13	-22
ML	1	-1.00	-1.00	-1.00	-5	1	6	9	-33
ML	1	-1.00	-1.00	-1.00	-3	2	-29	-19	-24
ML	1	-1.00	-1.00	-1.00	10	24	46	-18	22
ML	1	-1.00	-1.00	-1.00	-32	-16	-8	12	13
ML	1	-1.00	-1.00	-1.00	47	13	-14	24	-9
ML	1	-1.00	-1.00	-1.00	-11	31	-38	-30	-19
ML	1	-1.00	-1.00	-1.00	24	27	2	-6	0
ML	1	-1.00	-1.00	-1.00	5	-1	7	-8	-45
ML	1	-1.00	-1.00	-1.00	-24	18	-9	16	-18
ML	1	-1.00	-1.00	-1.00	14	8	-22	23	-6
ML	1	-1.00	-1.00	-1.00	19	-5	-11	1	2
ML	1	-1.00	-1.00	-1.00	-16	56	6	32	-22
ML	1	-1.00	-1.00	-1.00	-9	-8	12	-44	-20
ML	1	-1.00	-1.00	-1.00	5	34	2	-4	7
ML	1	-1.00	-1.00	-1.00	4	16	-9	22	-11
ML	1	-1.00	-1.00	-1.00	-70	47	12	18	8
ML	1	-1.00	-1.00	-1.00	0	-77	-25	-119	1
ML	1	-1.00	-1.00	-1.00	-25	2	2	38	-3
ML	1	-1.00	-1.00	-1.00	-6	155	14	-7	4
ML	1	-1.00	-1.00	-1.00	1	-16	18	13	-14
ML	1	-1.00	-1.00	-1.00	4	-5	-4	7	-4
ML	1	-1.00	-1.00	-1.00	9	6	33	-6	-13
ML	1	-1.00	-1.00	-1.00	48	39	29	39	-15
ML	1	-1.00	-1.00	-1.00	24	71	-24	-15	17
ML	1	-1.00	-1.00	-1.00	-16	2	-26	5	-56
ML	1	-1.00	-1.00	-1.00	-9	-36	32	3	42
ML	1	-1.00	-1.00	-1.00	-21	49	-4	-16	-27
ML	1	-1.00	-1.00	-1.00	-4	-32	-23	32	7
ML	1	-1.00	-1.00	-1.00	11	47	37	18	-8
ML	1	-1.00	-1.00	-1.00	-31	57	2	-6	-8
ML	1	-1.00	-1.00	-1.00	-10	-1	6	-23	0
ML	1	-1.00	-1.00	-1.00	-8	25	-4	-19	6
ML	1	-1.00	-1.00	-1.00	-31	33	-2	23	-13
ML	1	-1.00	-1.00	-1.00	73	43	1	-7	8
ML	1	-1.00	-1.00	-1.00	-8	7	8	-8	-14
ML	1	-1.00	-1.00	-1.00	17	26	-7	-26	59
ML	1	-1.00	-1.00	-1.00	18	-2	38	9	-35
ML	1	-1.00	-1.00	-1.00	28	-11	-9	12	-36
ML	1	-1.00	-1.00	-1.00	-1	8	-15	135	10
ML	1	-1.00	-1.00	-1.00	40	-91	16	-5	-38
ML	1	-1.00	-1.00	-1.00	-7	-6	-1	-8	-5
ML	1	-1.00	-1.00	-1.00	19	84	3	15	2
ML	1	-1.00	-1.00	-1.00	-55	18	15	29	30
ML	1	-1.00	-1.00	-1.00	31	-15	-33	2	-16
ML	1	-1.00	-1.00	-1.00	9	-6	-29	-5	-22
ML	1	-1.00	-1.00	-1.00	7	-25	29	-34	-19
ML	1	-1.00	-1.00	-1.00	-23	11	-35	-2	9
ML	1	-1.00	-1.00	-1.00	29	-31	48	-24	6
ML	1	-1.00	-1.00	-1.00	-15	-25	9	-3	28
ML	1	-1.00	-1.00	-1.00	-20	-71	2	-10	-30
ML	1	-1.00	-1.00	-1.00	9	-13	-17	-17	-9
ML	1	-1.00	-1.00	-1.00	16	6	-10	29	-6
ML	1	-1.00	-1.00	-1.00	-3	-1	29	0	-34
ML	1	-1.00	-1.00	-1.00	73	48	-11	-15	41
ML	1	-1.00	-1.00	-1.00	10	-40	-2	32	12
ML	1	-1.00	-1.00	-1.00	177	-9	-26	-19	-16
ML	1	-1.00	-1.00	-1.00	2	-23	-43	37	20
ML	1	-1.00	-1.00	-1.00	8	-12	-3	33	19
ML	1	-1.00	-1.00	-1.00	-10	8	-8	-15	50
ML	1	-1.00	-1.00	-1.00	-28	-21	41	9	-1
ML	1	-1.00	-1.00	-1.00	4	-5	9	-4	3
ML	1	-1.00	-1.00	-1.00	28	-13	-27	16	43
ML	1	-1.00	-1.00	-1.00	-15	-5	-6	9	23
ML	1	-1.00	-1.00	-1.00	5	-26	12	11	22
ML	1	-1.00	-1.00	-1.00	3	11	7	-2	-25
ML	1	-1.00	-1.00	-1.00	-3	-7	15	8	-27
ML	1	-1.00	-1.00	-1.00	-2	9	-28	27	5
ML	1	-1.00	-1.00	-1.00	10	-1	52	-23	0
ML	1	-1.00	-1.00	-1.00	23	41	27	-35	12
ML	1	-1.00	-1.00	-1.00	-27	5	26	-10	-14
ML	1	-1.00	-1.00	-1.00	19	65	2	-11	0
ML	1	-1.00	-1.00	-1.00	-16	38	5	-1	-2
ML	1	-1.00	-1.00	-1.00	-17	48	-31	-17	19
ML	1	-1.00	-1.00	-1.00	1	-4	17	-14	-29
ML	1	-1.00	-1.00	-1.00	-98	-17	28	37	12
ML	1	-1.00	-1.00	-1.00	36	14	-13	20	-16
ML	1	-1.00	-1.00	-1.00	12	-27	30	8	-33
ML	1	-1.00	-1.00	-1.00	64	-7	-14	-28	-1
ML	1	-1.00	-1.00	-1.00	-9	29	22	6	-22
ML	1	-1.00	-1.00	-1.00	13	54	-22	25	-15
ML	1	-1.00	-1.00	-1.00	13	31	7	7	16
ML	1	-1.00	-1.00	-1.00	-6	18	-25	-19	-22
ML	1	-1.00	-1.00	-1.00	6	-17	-17	-11	-19
ML	1	-1.00	-1.00	-1.00	-30	-15	-22	-8	36
ML	1	-1.00	-1.00	-1.00	0	67	-11	19	13
ML	1	-1.00	-1.00	-1.00	-40	-31	-17	-45	-26
ML	1	-1.00	-1.00	-1.00	-62	7	-9	-24	18
ML	1	-1.00	-1.00	-1.00	-13	22	-15	-1	-36
ML	1	-1.00	-1.00	-1.00	-16	-13	19	38	4
ML	1	-1.00	-1.00	-1.00	-26	7	2	-3	-1
ML	1	-1.00	-1.00	-1.00	-29	-41	-26	35	24
ML	1	-1.00	-1.00	-1.00	28	-8	2	41	-22
ML	1	-1.00	-1.00	-1.00	-5	-20	13	-38	-21
ML	1	-1.00	-1.00	-1.00	10	-21	26	28	12
ML	1	-1.00	-1.00	-1.00	14	20	12	9	16
ML	1	-1.00	-1.00	-1.00	-27	-16	9	40	-36
ML	1	-1.00	-1.00	-1.00	6	30	8	-6	-6
ML	1	-1.00	-1.00	-1.00	6	-9	65	1	4
ML	1	-1.00	-1.00	-1.00	-10	-11	-29	-24	11
ML	1	-1.00	-1.00	-1.00	-43	23	-1	10	-15
ML	1	-1.00	-1.00	-1.00	20	3	0	22	-4
ML	1	-1.00	-1.00	-1.00	-19	18	-18	23	-9
ML	1	-1.00	-1.00	-1.00	6	-55	53	16	6
ML	1	-1.00	-1.00	-1.00	27	-41	-14	-24	32
ML	1	-1.00	-1.00	-1.00	-19	41	53	-14	0
ML	1	-1.00	-1.00	-1.00	22	-25	-29	-1	20
ML	1	-1.00	-1.00	-1.00	24	8	-11	13	128
ML	1	-1.00	-1.00	-1.00	-3	-4	-26	0	-16
ML	1	-1.00	-1.00	-1.00	-4	-16	-13	-6	6
ML	1	-1.00	-1.00	-1.00	5	9	1	-1	-16
ML	1	-1.00	-1.00	-1.00	-13	2	26	-3	-15
ML	1	-1.00	-1.00	-1.00	9	7	-26	16	28
ML	1	-1.00	-1.00	-1.00	-26	27	-6	39	9
ML	1	-1.00	-1.00	-1.00	0	-25	-25	17	30
ML	1	-1.00	-1.00	-1.00	1	31	-23	41	17
ML	1	-1.00	-1.00	-1.00	21	6	10	-8	-20
ML	1	-1.00	-1.00	-1.00	11	87	-8	36	-19
ML	1	-1.00	-1.00	-1.00	16	-38	14	-24	-5
ML	1	-1.00	-1.00	-1.00	-8	-24	34	-25	20
ML	1	-1.00	-1.00	-1.00	8	-30	-12	-8	-138
ML	1	-1.00	-1.00	-1.00	81	13	2	0	0
ML	1	-1.00	-1.00	-1.00	-8	-18	8	-3	-21
ML	1	-1.00	-1.00	-1.00	10	-24	-35	-3	-1
ML	1	-1.00	-1.00	-1.00	22	-10	1	6	-109
ML	1	-1.00	-1.00	-1.00	16	44	37	-131	13
ML	1	-1.00	-1.00	-1.00	15	-14	-11	8	5
ML	1	-1.00	-1.00	-1.00	12	34	4	4	-25
ML	1	-1.00	-1.00	-1.00	38	7	-40	20	3
ML	1	-1.00	-1.00	-1.00	32	-16	-9	-12	-6
ML	1	-1.00	-1.00	-1.00	-7	-15	-7	0	4
ML	1	-1.00	-1.00	-1.00	-9	3	18	-29	3
ML	1	-1.00	-1.00	-1.00	22	21	10	-24	-5
ML	1	-1.00	-1.00	-1.00	26	-9	-12	-10	-29
ML	1	-1.00	-1.00	-1.00	11	-11	15	45	17
ML	1	-1.00	-1.00	-1.00	-12	-4	-12	-20	-19
ML	1	-1.00	-1.00	-1.00	-15	-4	-89	49	-43
ML	1	-1.00	-1.00	-1.00	4	64	10	-14	-42
ML	1	-1.00	-1.00	-1.00	8	55	44	11	11
ML	1	-1.00	-1.00	-1.00	-11	-10	-31	19	-1
ML	1	-1.00	-1.00	-1.00	-10	-4	12	12	-28
ML	1	-1.00	-1.00	-1.00	-23	-4	-8	-7	10
ML	1	-1.00	-1.00	-1.00	13	-12	-24	24	5
ML	1	-1.00	-1.00	-1.00	41	-28	-14	15	5
ML	1	-1.00	-1.00	-1.00	-5	14	-22	-2	-27
ML	1	-1.00	-1.00	-1.00	4	-6	-36	-11	-2
ML	1	-1.00	-1.00	-1.00	-77	6	-16	-22	-36
ML	1	-1.00	-1.00	-1.00	0	-34	10	-32	102
ML	1	-1.00	-1.00	-1.00	-17	-23	11	-6	-5
ML	1	-1.00	-1.00	-1.00	6	-30	33	-29	-27
ML	1	-1.00	-1.00	-1.00	8	-18	-8	-142	-6
ML	1	-1.00	-1.00	-1.00	8	6	42	-3	14
ML	1	-1.00	-1.00	-1.00	12	47	3	-6	30
ML	1	-1.00	-1.00	-1.00	22	-59	18	10	6
ML	1	-1.00	-1.00	-1.00	7	-32	27	-37	47
ML	1	-1.00	-1.00	-1.00	-2	0	-98	-6	-32
ML	1	-1.00	-1.00	-1.00	15	8	48	-21	-18
ML	1	-1.00	-1.00	-1.00	-13	12	-29	19	-15
ML	1	-1.00	-1.00	-1.00	-20	19	51	-23	-6
ML	1	-1.00	-1.00	-1.00	-4	5	29	2	-7
ML	1	-1.00	-1.00	-1.00	14	5	-3	-32	8
ML	1	-1.00	-1.00	-1.00	-9	9	1	-4	47
ML	1	-1.00	-1.00	-1.00	18	27	-1	42	-16
ML	1	-1.00	-1.00	-1.00	4	-3	-61	-16	-6
ML	1	-1.00	-1.00	-1.00	-14	19	-8	-12	21
ML	1	-1.00	-1.00	-1.00	-4	2	24	12	6
ML	1	-1.00	-1.00	-1.00	11	7	-21	-9	-7
ML	1	-1.00	-1.00	-1.00	-5	63	0	-28	-6
ML	1	-1.00	-1.00	-1.00	5	28	-15	14	-8
ML	1	-1.00	-1.00	-1.00	0	-78	11	4	-7
ML	1	-1.00	-1.00	-1.00	7	-8	5	31	12
ML	1	-1.00	-1.00	-1.00	5	5	50	-16	-9
ML	1	-1.00	-1.00	-1.00	9	3	-28	-17	0
ML	1	-1.00	-1.00	-1.00	86	-14	-8	14	24
ML	1	-1.00	-1.00	-1.00	11	6	8	-11	-5
ML	1	-1.00	-1.00	-1.00	0	-13	-1	14	33
ML	1	-1.00	-1.00	-1.00	-11	12	-20	5	-26
ML	1	-1.00	-1.00	-1.00	-77	-1	7	-31	44
ML	1	-1.00	-1.00	-1.00	12	-15	-22	-15	-13
ML	1	-1.00	-1.00	-1.00	0	0	10	-1	-1
ML	1	-1.00	-1.00	-1.00	17	3	41	14	-3
ML	1	-1.00	-1.00	-1.00	17	-15	-7	23	-32
ML	1	-1.00	-1.00	-1.00	-5	-7	45	33	-35
ML	1	-1.00	-1.00	-1.00	18	-29	36	7	-24
ML	1	-1.00	-1.00	-1.00	27	29	6	-4	-30
ML	1	-1.00	-1.00	-1.00	-36	24	-28	-2	-45
ML	1	-1.00	-1.00	-1.00	-3	-36	-14	-2	-8
ML	1	-1.00	-1.00	-1.00	-36	-65	-9	25	-17
ML	1	-1.00	-1.00	-1.00	-13	79	-21	-1	-31
ML	1	-1.00	-1.00	-1.00	-4	-31	3	5	-210
ML	1	-1.00	-1.00	-1.00	-64	15	-8	-10	-18
ML	1	-1.00	-1.00	-1.00	-83	-25	-32	19	16
ML	1	-1.00	-1.00	-1.00	12	-12	-8	13	-11
ML	1	-1.00	-1.00	-1.00	-36	19	5	-11	-10
ML	1	-1.00	-1.00	-1.00	5	7	-9	39	-16
ML	1	-1.00	-1.00	-1.00	13	31	48	21	20
ML	1	-1.00	-1.00	-1.00	14	-38	-3	10	0
ML	1	-1.00	-1.00	-1.00	-12	-35	13	9	-8
ML	1	-1.00	-1.00	-1.00	-30	-8	29	-45	34
ML	1	-1.00	-1.00	-1.00	20	-36	63	23	-35
ML	1	-1.00	-1.00	-1.00	-8	13	36	66	64
ML	1	-1.00	-1.00	-1.00	21	45	0	18	-2
ML	1	-1.00	-1.00	-1.00	5	-15	-13	38	45
ML	1	-1.00	-1.00	-1.00	21	30	19	37	35
ML	1	-1.00	-1.00	-1.00	17	2	18	-23	7
ML	1	-1.00	-1.00	-1.00	-23	-32	-108	4	-16
ML	1	-1.00	-1.00	-1.00	23	-18	68	-7	-1
ML	1	-1.00	-1.00	-1.00	-21	4	51	12	38
ML	1	-1.00	-1.00	-1.00	-30	17	-21	10	7
ML	1	-1.00	-1.00	-1.00	-13	51	-25	-57	12
ML	1	-1.00	-1.00	-1.00	-6	-6	45	-16	15
ML	1	-1.00	-1.00	-1.00	-4	-11	7	0	-5
ML	1	-1.00	-1.00	-1.00	19	-14	9	-10	5
ML	1	-1.00	-1.00	-1.00	39	21	19	39	-18
ML	1	-1.00	-1.00	-1.00	-33	-7	32	12	-34
ML	1	-1.00	-1.00	-1.00	10	21	2	-23	-35
ML	1	-1.00	-1.00	-1.00	3	82	-9	56	140
ML	1	-1.00	-1.00	-1.00	-19	-13	-39	2	-15
ML	1	-1.00	-1.00	-1.00	5	12	22	-38	14
ML	1	-1.00	-1.00	-1.00	-5	-32	1	-5	-19
ML	1	-1.00	-1.00	-1.00	-65	-43	18	-12	0
ML	1	-1.00	-1.00	-1.00	-9	35	4	-8	-2
ML	1	-1.00	-1.00	-1.00	8	11	7	24	-5
ML	1	-1.00	-1.00	-1.00	-31	-19	-25	10	21
ML	1	-1.00	-1.00	-1.00	-14	4	0	15	-9
ML	1	-1.00	-1.00	-1.00	4	5	-11	-30	-24
ML	1	-1.00	-1.00	-1.00	-4	3	30	-11	-5
ML	1	-1.00	-1.00	-1.00	-7	-42	-30	25	-5
ML	1	-1.00	-1.00	-1.00	-15	-19	-9	19	28
ML	1	-1.00	-1.00	-1.00	38	-34	-10	26	9
ML	1	-1.00	-1.00	-1.00	-23	-4	-18	32	14
ML	1	-1.00	-1.00	-1.00	2	22	-17	-34	14
ML	1	-1.00	-1.00	-1.00	73	66	-1	-3	-123
ML	1	-1.00	-1.00	-1.00	-39	-13	58	-47	35
ML	1	-1.00	-1.00	-1.00	36	4	-5	-1	-17
ML	1	-1.00	-1.00	-1.00	18	-16	-17	23	-1
ML	1	-1.00	-1.00	-1.00	-5	-13	-5	-27	-4
ML	1	-1.00	-1.00	-1.00	18	-22	25	11	3
ML	1	-1.00	-1.00	-1.00	-29	13	21	-13	3
ML	1	-1.00	-1.00	-1.00	-7	43	34	29	17
ML	1	-1.00	-1.00	-1.00	3	37	1	136	31
ML	1	-1.00	-1.00	-1.00	-15	-62	13	-4	-38
ML	1	-1.00	-1.00	-1.00	58	6	62	-43	-8
ML	1	-1.00	-1.00	-1.00	21	-18	-5	57	-2
ML	1	-1.00	-1.00	-1.00	0	13	-35	-25	-45
ML	1	-1.00	-1.00	-1.00	3	89	-5	18	-28
ML	1	-1.00	-1.00	-1.00	-29	-111	-6	35	1
ML	1	-1.00	-1.00	-1.00	-19	25	27	31	-62
ML	1	-1.00	-1.00	-1.00	-8	13	-16	-39	12
ML	1	-1.00	-1.00	-1.00	-37	-21	-7	16	-48
ML	1	-1.00	-1.00	-1.00	11	-3	-12	-13	-3
ML	1	-1.00	-1.00	-1.00	11	12	-16	-25	-16
ML	1	-1.00	-1.00	-1.00	4	-38	23	13	38
ML	1	-1.00	-1.00	-1.00	44	25	35	16	45
ML	1	-1.00	-1.00	-1.00	17	74	1	3	-27
ML	1	-1.00	-1.00	-1.00	-19	15	-28	48	-14
ML	1	-1.00	-1.00	-1.00	-15	-12	-7	-10	-5
ML	1	-1.00	-1.00	-1.00	22	-9	-12	-1	-7
ML	1	-1.00	-1.00	-1.00	71	-21	-32	-14	25
ML	1	-1.00	-1.00	-1.00	15	27	-8	1	35
ML	1	-1.00	-1.00	-1.00	-2	-7	40	13	0
ML	1	-1.00	-1.00	-1.00	-16	-10	10	3	-5
ML	1	-1.00	-1.00	-1.00	-18	-9	-20	28	-14
ML	1	-1.00	-1.00	-1.00	1	16	2	-8	4
ML	1	-1.00	-1.00	-1.00	46	-32	1	-19	-10
ML	1	-1.00	-1.00	-1.00	-9	15	29	-9	-30
ML	1	-1.00	-1.00	-1.00	-7	-1	18	5	-16
ML	1	-1.00	-1.00	-1.00	-2	-9	25	12	20
ML	1	-1.00	-1.00	-1.00	-7	-5	54	5	35
ML	1	-1.00	-1.00	-1.00	1	-3	14	-23	9
ML	1	-1.00	-1.00	-1.00	-32	-8	0	-16	11
ML	1	-1.00	-1.00	-1.00	16	-4	5	-13	-18
ML	1	-1.00	-1.00	-1.00	-49	-6	18	3	-14
ML	1	-1.00	-1.00	-1.00	9	-5	-7	0	-37
ML	1	-1.00	-1.00	-1.00	-21	89	-26	19	-9
ML	1	-1.00	-1.00	-1.00	6	-4	23	29	4
ML	1	-1.00	-1.00	-1.00	1	-12	37	30	-26
ML	1	-1.00	-1.00	-1.00	-44	-16	32	10	-1
ML	1	-1.00	-1.00	-1.00	-24	10	-6	1	-16
ML	1	-1.00	-1.00	-1.00	22	57	7	-19	-51
ML	1	-1.00	-1.00	-1.00	29	10	-1	-6	11
ML	1	-1.00	-1.00	-1.00	16	-11	-4	-8	13
ML	1	-1.00	-1.00	-1.00	-40	2	4	-4	0
ML	1	-1.00	-1.00	-1.00	-12	19	-9	-16	-4
ML	1	-1.00	-1.00	-1.00	4	-32	-54	30	24
ML	1	-1.00	-1.00	-1.00	22	-27	-12	-20	65
ML	1	-1.00	-1.00	-1.00	-10	1	-3	1	27
ML	1	-1.00	-1.00	-1.00	4	47	-11	15	27
ML	1	-1.00	-1.00	-1.00	-81	-28	53	-10	17
ML	1	-1.00	-1.00	-1.00	-32	9	18	10	32
ML	1	-1.00	-1.00	-1.00	0	69	-14	-27	-11
ML	1	-1.00	-1.00	-1.00	28	4	-16	-21	-19
ML	1	-1.00	-1.00	-1.00	24	-10	19	5	-6
ML	1	-1.00	-1.00	-1.00	44	48	-5	16	-19
ML	1	-1.00	-1.00	-1.00	10	37	14	0	-3
ML	1	-1.00	-1.00	-1.00	-67	-21	11	-27	-5
ML	1	-1.00	-1.00	-1.00	32	7	-21	-28	31
ML	1	-1.00	-1.00	-1.00	-16	-10	-20	34	11
ML	1	-1.00	-1.00	-1.00	-14	7	26	28	22
ML	1	-1.00	-1.00	-1.00	-73	-85	-11	33	4
ML	1	-1.00	-1.00	-1.00	4	40	1	21	7
ML	1	-1.00	-1.00	-1.00	23	29	6	5	-6
ML	1	-1.00	-1.00	-1.00	39	-15	30	-32	-9
ML	1	-1.00	-1.00	-1.00	-22	-20	-8	47	16
ML	1	-1.00	-1.00	-1.00	-14	0	-22	-4	-15
ML	1	-1.00	-1.00	-1.00	-2	6	8	-10	-5
ML	1	-1.00	-1.00	-1.00	86	14	-7	-10	-2
ML	1	-1.00	-1.00	-1.00	-14	-59	-34	-14	12
ML	1	-1.00	-1.00	-1.00	13	-2	-32	43	-10
ML	1	-1.00	-1.00	-1.00	18	-8	48	10	12
ML	1	-1.00	-1.00	-1.00	1	24	47	28	15
ML	1	-1.00	-1.00	-1.00	11	9	53	4	-33
ML	1	-1.00	-1.00	-1.00	-33	37	-6	10	41
ML	1	-1.00	-1.00	-1.00	-25	-18	10	11	-45
ML	1	-1.00	-1.00	-1.00	-14	26	-31	-23	13
ML	1	-1.00	-1.00	-1.00	2	16	17	46	1
ML	1	-1.00	-1.00	-1.00	-1	11	35	-49	-8
ML	1	-1.00	-1.00	-1.00	-22	-14	38	7	8
ML	1	-1.00	-1.00	-1.00	37	-20	17	-19	-9
ML	1	-1.00	-1.00	-1.00	0	-5	21	-38	-19
ML	1	-1.00	-1.00	-1.00	-29	0	-1	0	-9
ML	1	-1.00	-1.00	-1.00	-7	-11	-26	-17	1
ML	1	-1.00	-1.00	-1.00	2	-14	-26	-29	9
ML	1	-1.00	-1.00	-1.00	0	0	51	-13	33
ML	1	-1.00	-1.00	-1.00	-3	57	-17	26	59
ML	1	-1.00	-1.00	-1.00	-9	9	74	3	-15
ML	1	-1.00	-1.00	-1.00	-10	27	10	1	-8
ML	1	-1.00	-1.00	-1.00	-8	38	18	39	-1
ML	1	-1.00	-1.00	-1.00	-8	-22	-1	15	-25
ML	1	-1.00	-1.00	-1.00	3	39	46	3	3
ML	1	-1.00	-1.00	-1.00	5	-30	60	21	29
ML	1	-1.00	-1.00	-1.00	-10	4	-22	3	-25
ML	1	-1.00	-1.00	-1.00	-75	11	10	17	-9
ML	1	-1.00	-1.00	-1.00	-16	-4	28	-42	8
ML	1	-1.00	-1.00	-1.00	4	-16	-12	50	37
ML	1	-1.00	-1.00	-1.00	-3	14	26	-22	-7
ML	1	-1.00	-1.00	-1.00	0	-36	17	-12	47
ML	1	-1.00	-1.00	-1.00	-9	58	17	7	43
ML	1	-1.00	-1.00	-1.00	31	-7	-21	-59	25
ML	1	-1.00	-1.00	-1.00	18	31	26	-32	-31
ML	1	-1.00	-1.00	-1.00	-13	22	22	-3	17
ML	1	-1.00	-1.00	-1.00	-27	10	-2	-6	9
ML	1	-1.00	-1.00	-1.00	24	23	-15	-24	-30
ML	1	-1.00	-1.00	-1.00	31	29	12	13	15
ML	1	-1.00	-1.00	-1.00	-1	-13	32	9	-42
ML	1	-1.00	-1.00	-1.00	-17	-72	-15	-11	5
ML	1	-1.00	-1.00	-1.00	-92	-26	4	24	-35
ML	1	-1.00	-1.00	-1.00	4	19	-16	2	-17
ML	1	-1.00	-1.00	-1.00	-87	-22	-36	-12	2
ML	1	-1.00	-1.00	-1.00	2	-9	5	4	-19
ML	1	-1.00	-1.00	-1.00	22	-16	75	-19	-22
ML	1	-1.00	-1.00	-1.00	-20	-2	-42	40	2
ML	1	-1.00	-1.00	-1.00	26	18	41	-5	-28
ML	1	-1.00	-1.00	-1.00	-3	-44	-43	77	30
ML	1	-1.00	-1.00	-1.00	-12	-7	-22	-2	18
ML	1	-1.00	-1.00	-1.00	6	-1	2	36	24
ML	1	-1.00	-1.00	-1.00	-23	38	20	11	57
ML	1	-1.00	-1.00	-1.00	-4	7	12	14	11
ML	1	-1.00	-1.00	-1.00	35	-85	12	-3	-15
ML	1	-1.00	-1.00	-1.00	-56	-10	9	-41	10
ML	1	-1.00	-1.00	-1.00	-24	54	-37	10	-12
ML	1	-1.00	-1.00	-1.00	-14	12	-7	-21	-3
ML	1	-1.00	-1.00	-1.00	-11	22	5	144	39
ML	1	-1.00	-1.00	-1.00	2	0	8	-38	-32
ML	1	-1.00	-1.00	-1.00	26	-18	145	-29	31
ML	1	-1.00	-1.00	-1.00	3	5	33	42	-28
ML	1	-1.00	-1.00	-1.00	-4	-5	0	-4	-37
ML	1	-1.00	-1.00	-1.00	-6	10	16	-48	8
ML	1	-1.00	-1.00	-1.00	-65	50	-6	-45	52
ML	1	-1.00	-1.00	-1.00	-24	-5	-2	-34	6
ML	1	-1.00	-1.00	-1.00	-11	3	8	4	-8
ML	1	-1.00	-1.00	-1.00	-3	53	14	-8	2
ML	1	-1.00	-1.00	-1.00	-25	-38	-44	-2	59
ML	1	-1.00	-1.00	-1.00	-50	-3	39	-25	-142
ML	1	-1.00	-1.00	-1.00	-25	5	-88	48	28
ML	1	-1.00	-1.00	-1.00	7	-43	-26	-37	-10
ML	1	-1.00	-1.00	-1.00	-7	-10	30	26	-55
ML	1	-1.00	-1.00	-1.00	-13	71	-14	-6	24
ML	1	-1.00	-1.00	-1.00	-6	12	4	8	-19
ML	1	-1.00	-1.00	-1.00	37	-7	-9	3	18
ML	1	-1.00	-1.00	-1.00	9	4	68	33	-19
ML	1	-1.00	-1.00	-1.00	8	-81	-50	-11	-24
ML	1	-1.00	-1.00	-1.00	3	7	-5	27	-1
ML	1	-1.00	-1.00	-1.00	87	25	-12	-37	12
ML	1	-1.00	-1.00	-1.00	4	11	-9	20	18
ML	1	-1.00	-1.00	-1.00	4	-18	-40	27	25
ML	1	-1.00	-1.00	-1.00	19	15	18	37	7
ML	1	-1.00	-1.00	-1.00	12	-10	-17	27	-5
ML	1	-1.00	-1.00	-1.00	-21	5	-11	4	-12
ML	1	-1.00	-1.00	-1.00	-76	32	-12	-30	-1
ML	1	-1.00	-1.00	-1.00	40	-5	58	-29	17
ML	1	-1.00	-1.00	-1.00	-13	-65	39	-46	-12
ML	1	-1.00	-1.00	-1.00	-7	-6	-16	5	8
ML	1	-1.00	-1.00	-1.00	-52	-29	-10	22	-2
ML	1	-1.00	-1.00	-1.00	25	26	-6	-21	10
ML	1	-1.00	-1.00	-1.00	21	-17	-33	18	-36
ML	1	-1.00	-1.00	-1.00	45	-6	-17	-1	-31
ML	1	-1.00	-1.00	-1.00	19	22	71	-19	-11
ML	1	-1.00	-1.00	-1.00	21	-3	-7	-13	-1
ML	1	-1.00	-1.00	-1.00	-19	-15	3	24	-213
ML	1	-1.00	-1.00	-1.00	3	-102	34	7	4
ML	1	-1.00	-1.00	-1.00	62	-18	-30	-20	-40
ML	1	-1.00	-1.00	-1.00	-36	-24	11	-10	-12
ML	1	-1.00	-1.00	-1.00	-26	3	-6	-9	8
ML	1	-1.00	-1.00	-1.00	-25	27	2	7	3
ML	1	-1.00	-1.00	-1.00	0	-5	15	28	15
ML	1	-1.00	-1.00	-1.00	65	-9	4	-25	19
ML	1	-1.00	-1.00	-1.00	26	29	-4	-39	13
ML	1	-1.00	-1.00	-1.00	-25	-21	-22	29	-7
ML	1	-1.00	-1.00	-1.00	-7	8	22	-19	56
ML	1	-1.00	-1.00	-1.00	-37	-9	-6	14	14
ML	1	-1.00	-1.00	-1.00	40	81	-7	-5	-31
ML	1	-1.00	-1.00	-1.00	4	-33	30	-4	-13
ML	1	-1.00	-1.00	-1.00	36	2	-7	23	-20
ML	1	-1.00	-1.00	-1.00	-66	-4	-15	1	1
ML	1	-1.00	-1.00	-1.00	16	2	35	-45	1
ML	1	-1.00	-1.00	-1.00	-16	-86	8	-42	-3
ML	1	-1.00	-1.00	-1.00	-57	-23	-19	17	-21
ML	1	-1.00	-1.00	-1.00	1	23	14	-9	33
ML	1	-1.00	-1.00	-1.00	15	74	-11	80	-30
ML	1	-1.00	-1.00	-1.00	-11	49	14	-14	-11
ML	1	-1.00	-1.00	-1.00	-10	3	-26	-8	-106
ML	1	-1.00	-1.00	-1.00	-1	-11	27	17	-9
ML	1	-1.00	-1.00	-1.00	-1	-34	37	-11	-9
ML	1	-1.00	-1.00	-1.00	21	-21	36	-15	41
ML	1	-1.00	-1.00	-1.00	-5	-30	-20	-10	0
ML	1	-1.00	-1.00	-1.00	-13	-17	1	-10	-36
ML	1	-1.00	-1.00	-1.00	-7	-3	-11	5	-18
ML	1	-1.00	-1.00	-1.00	13	-2	-5	-4	32
ML	1	-1.00	-1.00	-1.00	-24	-61	35	-3	38
ML	1	-1.00	-1.00	-1.00	-25	13	17	14	-5
ML	1	-1.00	-1.00	-1.00	21	15	10	1	10
ML	1	-1.00	-1.00	-1.00	17	-13	-19	-9	-7
ML	1	-1.00	-1.00	-1.00	12	7	-122	11	11
ML	1	-1.00	-1.00	-1.00	-3	-5	-8	-26	17
ML	1	-1.00	-1.00	-1.00	1	8	17	-14	5
ML	1	-1.00	-1.00	-1.00	6	-21	20	31	24
ML	1	-1.00	-1.00	-1.00	-14	-23	13	22	-19
ML	1	-1.00	-1.00	-1.00	-18	61	5	6	32
ML	1	-1.00	-1.00	-1.00	21	68	30	-13	-28
ML	1	-1.00	-1.00	-1.00	-3	-4	7	-4	42
ML	1	-1.00	-1.00	-1.00	-12	-18	-15	-28	17
ML	1	-1.00	-1.00	-1.00	3	14	21	-22	-54
ML	1	-1.00	-1.00	-1.00	3	-4	4	-3	3
ML	1	-1.00	-1.00	-1.00	-30	-18	54	-5	-18
ML	1	-1.00	-1.00	-1.00	34	1	-18	52	16
ML	1	-1.00	-1.00	-1.00	-21	-18	-3	23	0
ML	1	-1.00	-1.00	-1.00	-17	10	-9	-10	13
ML	1	-1.00	-1.00	-1.00	-12	-5	-2	4	-15
ML	1	-1.00	-1.00	-1.00	-16	0	7	7	40
ML	1	-1.00	-1.00	-1.00	18	-25	7	13	3
ML	1	-1.00	-1.00	-1.00	-18	-4	0	-1	-9
ML	1	-1.00	-1.00	-1.00	-13	9	-5	17	7
ML	1	-1.00	-1.00	-1.00	-4	14	1	48	-10
ML	1	-1.00	-1.00	-1.00	2	19	10	8	35
ML	1	-1.00	-1.00	-1.00	3	-15	-11	-9	-16
ML	1	-1.00	-1.00	-1.00	8	-6	13	16	10
ML	1	-1.00	-1.00	-1.00	98	13	36	1	-19
ML	1	-1.00	-1.00	-1.00	43	-24	-21	-40	4
ML	1	-1.00	-1.00	-1.00	-15	51	9	37	-46
ML	1	-1.00	-1.00	-1.00	-18	-18	5	12	2
ML	1	-1.00	-1.00	-1.00	2	-12	-3	5	6
ML	1	-1.00	-1.00	-1.00	81	-184	44	62	-16
ML	1	-1.00	-1.00	-1.00	4	27	51	-14	5
ML	1	-1.00	-1.00	-1.00	13	-27	39	-16	20
ML	1	-1.00	-1.00	-1.00	-2	20	-24	-7	-25
ML	1	-1.00	-1.00	-1.00	-11	33	47	0	-29
ML	1	-1.00	-1.00	-1.00	-8	3	20	-18	12
ML	1	-1.00	-1.00	-1.00	-9	-102	-6	17	15
ML	1	-1.00	-1.00	-1.00	16	12	11	6	4
ML	1	-1.00	-1.00	-1.00	40	44	3	18	0
ML	1	-1.00	-1.00	-1.00	17	44	-3	5	1
ML	1	-1.00	-1.00	-1.00	24	-2	-3	-20	19
ML	1	-1.00	-1.00	-1.00	-9	18	31	28	-3
ML	1	-1.00	-1.00	-1.00	16	16	8	45	1
ML	1	-1.00	-1.00	-1.00	0	0	20	-1	24
ML	1	-1.00	-1.00	-1.00	29	-1	6	3	-1
ML	1	-1.00	-1.00	-1.00	-1	3	55	36	-14
ML	1	-1.00	-1.00	-1.00	-57	-19	-14	30	6
ML	1	-1.00	-1.00	-1.00	5	14	-5	-32	19
ML	1	-1.00	-1.00	-1.00	7	54	8	-28	-33
ML	1	-1.00	-1.00	-1.00	-1	9	29	25	-18
ML	1	-1.00	-1.00	-1.00	7	-30	-13	7	-6
ML	1	-1.00	-1.00	-1.00	5	11	-20	56	-30
ML	1	-1.00	-1.00	-1.00	29	-23	-12	-12	-39
ML	1	-1.00	-1.00	-1.00	9	-4	6	40	16
ML	1	-1.00	-1.00	-1.00	26	-6	-19	36	35
ML	1	-1.00	-1.00	-1.00	-9	1	13	13	-13
ML	1	-1.00	-1.00	-1.00	-4	-28	38	-32	-8
ML	1	-1.00	-1.00	-1.00	13	9	-5	-21	-30
ML	1	-1.00	-1.00	-1.00	42	-7	-21	-18	110
ML	1	-1.00	-1.00	-1.00	-30	16	49	0	13
ML	1	-1.00	-1.00	-1.00	78	-6	39	42	-28
ML	1	-1.00	-1.00	-1.00	-2	-17	12	34	10
ML	1	-1.00	-1.00	-1.00	119	1	-13	10	33
ML	1	-1.00	-1.00	-1.00	-13	-21	-18	8	26
ML	1	-1.00	-1.00	-1.00	-14	48	28	3	7
ML	1	-1.00	-1.00	-1.00	0	-98	0	0	-23
ML	1	-1.00	-1.00	-1.00	-12	8	23	14	-8
ML	1	-1.00	-1.00	-1.00	94	-14	16	8	-26
ML	1	-1.00	-1.00	-1.00	1	19	28	10	-16
ML	1	-1.00	-1.00	-1.00	52	16	-7	-21	-15
ML	1	-1.00	-1.00	-1.00	17	-34	9	-5	134
ML	1	-1.00	-1.00	-1.00	53	-5	-29	1	-6
ML	1	-1.00	-1.00	-1.00	19	-12	-12	15	35
ML	1	-1.00	-1.00	-1.00	27	-2	5	0	41
ML	1	-1.00	-1.00	-1.00	10	26	12	-24	-41
ML	1	-1.00	-1.00	-1.00	15	-14	-17	-12	12
ML	1	-1.00	-1.00	-1.00	9	52	9	53	-14
ML	1	-1.00	-1.00	-1.00	-6	18	-28	11	15
ML	1	-1.00	-1.00	-1.00	-3	57	-112	-32	-33
ML	1	-1.00	-1.00	-1.00	47	17	-9	10	7
ML	1	-1.00	-1.00	-1.00	7	-38	-6	8	-1
ML	1	-1.00	-1.00	-1.00	-46	-23	-6	-16	-28
ML	1	-1.00	-1.00	-1.00	69	-3	-19	-16	10
ML	1	-1.00	-1.00	-1.00	-30	-4	18	-20	-11
ML	1	-1.00	-1.00	-1.00	13	4	28	-74	-19
ML	1	-1.00	-1.00	-1.00	4	13	-1	48	43
ML	1	-1.00	-1.00	-1.00	-10	-45	-33	7	39
ML	1	-1.00	-1.00	-1.00	18	-49	2	12	29
ML	1	-1.00	-1.00	-1.00	-24	11	29	-88	-3
ML	1	-1.00	-1.00	-1.00	-26	28	42	-2	28
ML	1	-1.00	-1.00	-1.00	24	6	44	-58	-23
ML	1	-1.00	-1.00	-1.00	24	1	-119	28	-15
ML	1	-1.00	-1.00	-1.00	-12	-8	-5	39	-20
ML	1	-1.00	-1.00	-1.00	-7	20	-3	-48	139
ML	1	-1.00	-1.00	-1.00	34	44	-1	3	-7
ML	1	-1.00	-1.00	-1.00	11	-29	-17	22	10
ML	1	-1.00	-1.00	-1.00	-15	-19	12	-39	43
ML	1	-1.00	-1.00	-1.00	4	-22	-20	18	-68
ML	1	-1.00	-1.00	-1.00	67	69	12	-22	-5
ML	1	-1.00	-1.00	-1.00	-26	-2	-3	-15	17
ML	1	-1.00	-1.00	-1.00	11	-187	17	-20	-27
ML	1	-1.00	-1.00	-1.00	1	-7	20	-20	-14
ML	1	-1.00	-1.00	-1.00	-3	2	5	1	37
ML	1	-1.00	-1.00	-1.00	18	41	-199	-12	23
ML	1	-1.00	-1.00	-1.00	1	8	-16	-26	42
ML	1	-1.00	-1.00	-1.00	-7	17	17	-10	29
ML	1	-1.00	-1.00	-1.00	34	-19	48	18	0
ML	1	-1.00	-1.00	-1.00	6	-19	22	-5	28
ML	1	-1.00	-1.00	-1.00	31	-6	-22	-2	41
ML	1	-1.00	-1.00	-1.00	-3	-18	43	-112	-18
ML	1	-1.00	-1.00	-1.00	-4	79	14	53	-19
ML	1	-1.00	-1.00	-1.00	59	46	-23	40	15
ML	1	-1.00	-1.00	-1.00	10	6	-29	8	-18
ML	1	-1.00	-1.00	-1.00	1	-13	91	3	17
ML	1	-1.00	-1.00	-1.00	23	7	-38	31	9
ML	1	-1.00	-1.00	-1.00	9	-14	32	13	10
ML	1	-1.00	-1.00	-1.00	-1	11	46	-31	25
ML	1	-1.00	-1.00	-1.00	21	-4	62	7	19
ML	1	-1.00	-1.00	-1.00	12	158	-18	143	64
ML	1	-1.00	-1.00	-1.00	18	14	2	10	-9
ML	1	-1.00	-1.00	-1.00	24	-25	43	45	33
ML	1	-1.00	-1.00	-1.00	-7	-9	57	-13	12
ML	1	-1.00	-1.00	-1.00	18	-4	-15	-14	-22
ML	1	-1.00	-1.00	-1.00	14	-26	-4	-6	-7
ML	1	-1.00	-1.00	-1.00	-6	-6	18	9	-35
ML	1	-1.00	-1.00	-1.00	4	-11	47	0	-1
ML	1	-1.00	-1.00	-1.00	-20	80	-14	-12	-20
ML	1	-1.00	-1.00	-1.00	51	-2	2	-12	56
ML	1	-1.00	-1.00	-1.00	-11	12	18	7	45
ML	1	-1.00	-1.00	-1.00	9	22	-29	35	-2
ML	1	-1.00	-1.00	-1.00	11	63	6	-23	36
ML	1	-1.00	-1.00	-1.00	-18	20	-11	68	61
ML	1	-1.00	-1.00	-1.00	-11	13	28	54	13
ML	1	-1.00	-1.00	-1.00	-17	9	-1	23	-1
ML	1	-1.00	-1.00	-1.00	8	-25	16	-15	-21
ML	1	-1.00	-1.00	-1.00	-39	-34	45	6	36
ML	1	-1.00	-1.00	-1.00	-58	-23	-37	-14	-19
ML	1	-1.00	-1.00	-1.00	14	13	31	11	-19
ML	1	-1.00	-1.00	-1.00	-22	21	-50	56	-19
ML	1	-1.00	-1.00	-1.00	-52	-32	-3	-3	-32
ML	1	-1.00	-1.00	-1.00	20	11	-33	29	3
ML	1	-1.00	-1.00	-1.00	26	-16	27	26	12
ML	1	-1.00	-1.00	-1.00	-33	31	1	-33	68
ML	1	-1.00	-1.00	-1.00	20	24	-25	3	29
ML	1	-1.00	-1.00	-1.00	18	-98	-9	7	-2
ML	1	-1.00	-1.00	-1.00	-1	12	-20	-19	49
ML	1	-1.00	-1.00	-1.00	26	-5	-21	-47	3
ML	1	-1.00	-1.00	-1.00	15	-21	11	7	23
ML	1	-1.00	-1.00	-1.00	-4	-11	-16	9	4
ML	1	-1.00	-1.00	-1.00	6	-4	-9	-16	12
ML	1	-1.00	-1.00	-1.00	81	5	-14	30	-30
ML	1	-1.00	-1.00	-1.00	12	8	3	41	-4
ML	1	-1.00	-1.00	-1.00	-31	18	33	32	-7
ML	1	-1.00	-1.00	-1.00	-1	-28	-26	-7	-13
ML	1	-1.00	-1.00	-1.00	3	4	24	7	10
ML	1	-1.00	-1.00	-1.00	-11	-2	12	-20	8
ML	1	-1.00	-1.00	-1.00	-19	5	28	-27	43
ML	1	-1.00	-1.00	-1.00	36	0	5	11	60
ML	1	-1.00	-1.00	-1.00	6	-12	12	-14	42
ML	1	-1.00	-1.00	-1.00	-27	-32	-42	2	-13
ML	1	-1.00	-1.00	-1.00	5	-4	-15	-61	-23
ML	1	-1.00	-1.00	-1.00	-31	12	37	11	0
ML	1	-1.00	-1.00	-1.00	37	-8	4	57	-16
ML	1	-1.00	-1.00	-1.00	-21	2	-30	-46	10
ML	1	-1.00	-1.00	-1.00	-19	9	5	6	15
ML	1	-1.00	-1.00	-1.00	-16	-23	-31	54	17
ML	1	-1.00	-1.00	-1.00	31	-21	-12	-8	-18
ML	1	-1.00	-1.00	-1.00	41	20	-24	12	80
ML	1	-1.00	-1.00	-1.00	-1	11	-1	12	-13
ML	1	-1.00	-1.00	-1.00	-1	-29	-19	-14	-6
ML	1	-1.00	-1.00	-1.00	-6	27	20	61	-1
ML	1	-1.00	-1.00	-1.00	19	8	22	52	8
ML	1	-1.00	-1.00	-1.00	28	28	-18	17	47
ML	1	-1.00	-1.00	-1.00	7	18	-10	54	24
ML	1	-1.00	-1.00	-1.00	-11	4	77	14	-11
ML	1	-1.00	-1.00	-1.00	-10	-17	49	-24	-7
ML	1	-1.00	-1.00	-1.00	11	25	38	8	8
ML	1	-1.00	-1.00	-1.00	70	0	22	3	-12
ML	1	-1.00	-1.00	-1.00	-25	-7	5	-18	-17
ML	1	-1.00	-1.00	-1.00	-21	28	1	-12	8
ML	1	-1.00	-1.00	-1.00	4	-32	-24	-16	-19
ML	1	-1.00	-1.00	-1.00	5	52	-19	-29	6
ML	1	-1.00	-1.00	-1.00	22	57	1	-36	12
ML	1	-1.00	-1.00	-1.00	180	-11	-18	-14	-3
ML	1	-1.00	-1.00	-1.00	0	74	-41	-9	1
ML	1	-1.00	-1.00	-1.00	81	-39	46	9	-24
ML	1	-1.00	-1.00	-1.00	7	-14	37	8	-23
ML	1	-1.00	-1.00	-1.00	-22	10	26	37	-15
ML	1	-1.00	-1.00	-1.00	-30	3	35	48	-46
ML	1	-1.00	-1.00	-1.00	-12	21	-3	30	14
ML	1	-1.00	-1.00	-1.00	32	-11	11	-6	-24
ML	1	-1.00	-1.00	-1.00	20	6	27	-8	27
ML	1	-1.00	-1.00	-1.00	6	28	-66	-26	16
ML	1	-1.00	-1.00	-1.00	11	0	7	-3	-5
ML	1	-1.00	-1.00	-1.00	-6	-1	6	15	3
ML	1	-1.00	-1.00	-1.00	-27	-12	-6	35	-30
ML	1	-1.00	-1.00	-1.00	-42	-14	-199	31	49
ML	1	-1.00	-1.00	-1.00	34	-9	-11	35	9
ML	1	-1.00	-1.00	-1.00	31	9	0	-23	-8
ML	1	-1.00	-1.00	-1.00	2	-30	-13	3	17
ML	1	-1.00	-1.00	-1.00	-16	2	-10	22	-1
ML	1	-1.00	-1.00	-1.00	-11	25	12	0	-18
ML	1	-1.00	-1.00	-1.00	-16	52	12	-9	16
ML	1	-1.00	-1.00	-1.00	37	-26	17	-18	4
ML	1	-1.00	-1.00	-1.00	-12	26	-29	55	52
ML	1	-1.00	-1.00	-1.00	14	17	-31	-20	-20
ML	1	-1.00	-1.00	-1.00	-11	17	64	21	-52
ML	1	-1.00	-1.00	-1.00	4	-59	-12	-7	-27
ML	1	-1.00	-1.00	-1.00	-8	-9	0	14	42
ML	1	-1.00	-1.00	-1.00	6	68	45	4	-10
ML	1	-1.00	-1.00	-1.00	11	75	0	45	20
ML	1	-1.00	-1.00	-1.00	-8	-23	-2	-7	-7
ML	1	-1.00	-1.00	-1.00	1	-27	-9	-24	26
ML	1	-1.00	-1.00	-1.00	46	-8	-19	13	-13
ML	1	-1.00	-1.00	-1.00	0	-8	4	19	30
ML	1	-1.00	-1.00	-1.00	2	35	-3	10	-11
ML	1	-1.00	-1.00	-1.00	14	82	-25	35	-11
ML	1	-1.00	-1.00	-1.00	77	28	150	-15	30
ML	1	-1.00	-1.00	-1.00	-13	10	22	-5	-12
ML	1	-1.00	-1.00	-1.00	10	-6	-8	-4	36
ML	1	-1.00	-1.00	-1.00	26	19	24	35	-22
ML	1	-1.00	-1.00	-1.00	26	34	26	24	2
ML	1	-1.00	-1.00	-1.00	1	13	14	13	-15
ML	1	-1.00	-1.00	-1.00	-9	19	-2	24	-13
ML	1	-1.00	-1.00	-1.00	87	41	3	-12	26
ML	1	-1.00	-1.00	-1.00	-21	-4	-6	2	-2
ML	1	-1.00	-1.00	-1.00	21	11	-10	-17	16
ML	1	-1.00	-1.00	-1.00	18	-15	6	-7	-25
ML	1	-1.00	-1.00	-1.00	-26	-48	-20	-16	-28
ML	1	-1.00	-1.00	-1.00	-6	-9	11	22	11
ML	1	-1.00	-1.00	-1.00	38	-3	-1	-5	-26
ML	1	-1.00	-1.00	-1.00	4	18	-5	-15	15
ML	1	-1.00	-1.00	-1.00	5	30	13	-30	15
ML	1	-1.00	-1.00	-1.00	-12	-13	-16	2	-26
ML	1	-1.00	-1.00	-1.00	13	11	-3	17	38
ML	1	-1.00	-1.00	-1.00	-23	5	-14	28	-10
ML	1	-1.00	-1.00	-1.00	105	15	12	10	-15
ML	1	-1.00	-1.00	-1.00	-24	-21	-10	-16	-3
ML	1	-1.00	-1.00	-1.00	8	3	-2	-5	28
ML	1	-1.00	-1.00	-1.00	-23	-12	93	24	-10
ML	1	-1.00	-1.00	-1.00	-24	18	54	-1	69
ML	1	-1.00	-1.00	-1.00	-13	-2	-4	-1	4
ML	1	-1.00	-1.00	-1.00	26	4	-38	13	-12
ML	1	-1.00	-1.00	-1.00	34	28	25	24	22
ML	1	-1.00	-1.00	-1.00	20	13	59	4	-17
ML	1	-1.00	-1.00	-1.00	22	16	46	-20	-16
ML	1	-1.00	-1.00	-1.00	41	-7	32	21	-49
ML	1	-1.00	-1.00	-1.00	-11	6	-31	-6	-18
ML	1	-1.00	-1.00	-1.00	-10	-24	-1	-6	13
ML	1	-1.00	-1.00	-1.00	17	55	-8	12	10
ML	1	-1.00	-1.00	-1.00	-13	8	32	62	-3
ML	1	-1.00	-1.00	-1.00	76	4	2	-14	-44
ML	1	-1.00	-1.00	-1.00	14	28	-5	27	41
ML	1	-1.00	-1.00	-1.00	-14	-29	34	-12	-6
ML	1	-1.00	-1.00	-1.00	-19	26	-15	3	17
ML	1	-1.00	-1.00	-1.00	-71	-5	21	47	-22
ML	1	-1.00	-1.00	-1.00	37	3	26	22	2
ML	1	-1.00	-1.00	-1.00	15	27	-6	-35	-28
ML	1	-1.00	-1.00	-1.00	-20	-9	-14	13	-41
ML	1	-1.00	-1.00	-1.00	16	-2	-2	14	-6
ML	1	-1.00	-1.00	-1.00	5	-88	-46	24	-7
ML	1	-1.00	-1.00	-1.00	0	-24	-29	-24	-6
ML	1	-1.00	-1.00	-1.00	-15	-12	-20	11	5
ML	1	-1.00	-1.00	-1.00	-32	-45	17	-3	-28
ML	1	-1.00	-1.00	-1.00	-1	7	2	-23	-35
ML	1	-1.00	-1.00	-1.00	0	-20	-102	-24	-21
ML	1	-1.00	-1.00	-1.00	10	1	18	-14	20
ML	1	-1.00	-1.00	-1.00	-9	45	7	3	39
ML	1	-1.00	-1.00	-1.00	4	-3	132	-15	-15
ML	1	-1.00	-1.00	-1.00	29	27	-17	-13	48
ML	1	-1.00	-1.00	-1.00	23	-17	12	-36	3
ML	1	-1.00	-1.00	-1.00	3	21	5	13	21
ML	1	-1.00	-1.00	-1.00	13	-12	-33	66	-14
ML	1	-1.00	-1.00	-1.00	11	-50	-4	-3	-27
ML	1	-1.00	-1.00	-1.00	-13	2	17	-4	-23
ML	1	-1.00	-1.00	-1.00	-6	-4	3	-19	-15
ML	1	-1.00	-1.00	-1.00	-5	-9	26	-22	4
ML	1	-1.00	-1.00	-1.00	-16	2	59	-21	9
ML	1	-1.00	-1.00	-1.00	4	35	14	-14	-16
ML	1	-1.00	-1.00	-1.00	-7	-41	-29	-8	19
ML	1	-1.00	-1.00	-1.00	9	12	25	-15	12
ML	1	-1.00	-1.00	-1.00	-8	2	8	-6	15
ML	1	-1.00	-1.00	-1.00	-74	37	-24	-9	10
ML	1	-1.00	-1.00	-1.00	3	33	-2	30	17
ML	1	-1.00	-1.00	-1.00	24	-83	34	-12	-1
ML	1	-1.00	-1.00	-1.00	-3	-22	-2	-3	-1
ML	1	-1.00	-1.00	-1.00	-3	-32	9	27	-8
ML	1	-1.00	-1.00	-1.00	10	8	18	-31	4
ML	1	-1.00	-1.00	-1.00	-30	-18	-23	7	-7
ML	1	-1.00	-1.00	-1.00	-7	-12	27	18	7
ML	1	-1.00	-1.00	-1.00	-92	-21	-14	13	-132
ML	1	-1.00	-1.00	-1.00	-1	22	-16	10	-8
ML	1	-1.00	-1.00	-1.00	3	-12	-15	23	2
ML	1	-1.00	-1.00	-1.00	-36	-32	-17	13	-45
ML	1	-1.00	-1.00	-1.00	-2	36	9	-5	8
ML	1	-1.00	-1.00	-1.00	-6	8	9	-9	1
ML	1	-1.00	-1.00	-1.00	-14	-3	-23	22	-10
ML	1	-1.00	-1.00	-1.00	14	-23	-7	3	-23
ML	1	-1.00	-1.00	-1.00	7	52	-30	5	-28
ML	1	-1.00	-1.00	-1.00	58	4	6	17	-4
ML	1	-1.00	-1.00	-1.00	3	-10	-3	-19	-17
ML	1	-1.00	-1.00	-1.00	32	20	0	-9	6
ML	1	-1.00	-1.00	-1.00	-38	-39	5	7	-19
ML	1	-1.00	-1.00	-1.00	-12	-2	1	15	7
ML	1	-1.00	-1.00	-1.00	-15	28	30	6	-36
ML	1	-1.00	-1.00	-1.00	5	13	-3	20	9
ML	1	-1.00	-1.00	-1.00	-4	4	-2	-29	4
ML	1	-1.00	-1.00	-1.00	-24	34	0	18	-17
ML	1	-1.00	-1.00	-1.00	11	15	14	-14	46
ML	1	-1.00	-1.00	-1.00	24	19	-55	7	-24
ML	1	-1.00	-1.00	-1.00	-29	14	-19	-9	44
ML	1	-1.00	-1.00	-1.00	-7	6	25	-15	-7
ML	1	-1.00	-1.00	-1.00	3	-24	-9	27	23
ML	1	-1.00	-1.00	-1.00	-71	-15	4	28	23
ML	1	-1.00	-1.00	-1.00	-63	20	-39	23	5
ML	1	-1.00	-1.00	-1.00	-18	5	15	1	16
ML	1	-1.00	-1.00	-1.00	-6	15	-117	-24	4
ML	1	-1.00	-1.00	-1.00	-9	4	-2	-18	-17
ML	1	-1.00	-1.00	-1.00	-1	5	14	-3	-27
ML	1	-1.00	-1.00	-1.00	25	25	10	9	7
ML	1	-1.00	-1.00	-1.00	-4	-21	-35	-8	-12
ML	1	-1.00	-1.00	-1.00	-27	23	-8	-28	-12
ML	1	-1.00	-1.00	-1.00	25	62	28	-33	-2
ML	1	-1.00	-1.00	-1.00	14	3	-3	77	2
ML	1	-1.00	-1.00	-1.00	-12	-18	4	-8	14
ML	1	-1.00	-1.00	-1.00	29	-11	26	13	-34
ML	1	-1.00	-1.00	-1.00	14	-19	-44	-26	-17
ML	1	-1.00	-1.00	-1.00	-33	-20	-18	23	-135
ML	1	-1.00	-1.00	-1.00	-19	13	6	3	-19
ML	1	-1.00	-1.00	-1.00	-3	-17	13	3	31
ML	1	-1.00	-1.00	-1.00	34	16	-4	41	-6
ML	1	-1.00	-1.00	-1.00	-41	-14	12	-15	0
ML	1	-1.00	-1.00	-1.00	0	22	-2	14	24
ML	1	-1.00	-1.00	-1.00	-81	-69	3	-34	3
ML	1	-1.00	-1.00	-1.00	0	-28	57	30	16
ML	1	-1.00	-1.00	-1.00	3	25	-30	0	-53
ML	1	-1.00	-1.00	-1.00	24	-9	8	29	9
ML	1	-1.00	-1.00	-1.00	-10	12	-32	-9	-5
ML	1	-1.00	-1.00	-1.00	-14	64	36	-20	-2
ML	1	-1.00	-1.00	-1.00	21	-1	-13	-15	7
ML	1	-1.00	-1.00	-1.00	-7	18	-26	38	34
ML	1	-1.00	-1.00	-1.00	-6	15	31	11	36
ML	1	-1.00	-1.00	-1.00	172	-20	-2	48	11
ML	1	-1.00	-1.00	-1.00	-23	38	-14	-23	13
ML	1	-1.00	-1.00	-1.00	5	9	-8	4	23
ML	1	-1.00	-1.00	-1.00	-1	-22	26	-16	-1
ML	1	-1.00	-1.00	-1.00	22	-10	22	12	5
ML	1	-1.00	-1.00	-1.00	11	55	27	-4	54
ML	1	-1.00	-1.00	-1.00	9	15	6	-38	6
ML	1	-1.00	-1.00	-1.00	1	-4	-15	17	3
ML	1	-1.00	-1.00	-1.00	-8	2	2	-18	31
ML	1	-1.00	-1.00	-1.00	0	63	35	21	22
ML	1	-1.00	-1.00	-1.00	16	50	11	-20	-10
ML	1	-1.00	-1.00	-1.00	8	-3	29	24	12
ML	1	-1.00	-1.00	-1.00	-6	7	14	47	-12
ML	1	-1.00	-1.00	-1.00	-4	24	-18	-4	29
ML	1	-1.00	-1.00	-1.00	4	16	48	-19	18
ML	1	-1.00	-1.00	-1.00	3	-6	-17	-2	-34
ML	1	-1.00	-1.00	-1.00	16	-24	28	24	-9
ML	1	-1.00	-1.00	-1.00	23	36	11	-55	-5
ML	1	-1.00	-1.00	-1.00	-12	-7	-21	-6	-28
ML	1	-1.00	-1.00	-1.00	15	6	17	51	-30
ML	1	-1.00	-1.00	-1.00	15	9	-25	-2	21
ML	1	-1.00	-1.00	-1.00	-3	29	24	24	-13
ML	1	-1.00	-1.00	-1.00	-11	-22	14	-26	26
ML	1	-1.00	-1.00	-1.00	-18	61	-9	3	35
ML	1	-1.00	-1.00	-1.00	1	-77	68	-22	-1
ML	1	-1.00	-1.00	-1.00	-14	1	11	-4	-2
ML	1	-1.00	-1.00	-1.00	-14	6	-16	-33	-38
ML	1	-1.00	-1.00	-1.00	4	12	48	-16	23
ML	1	-1.00	-1.00	-1.00	9	1	-22	-20	-25
ML	1	-1.00	-1.00	-1.00	-8	-25	-8	47	-15
ML	1	-1.00	-1.00	-1.00	-9	6	39	2	11
ML	1	-1.00	-1.00	-1.00	-35	-5	57	-13	26
ML	1	-1.00	-1.00	-1.00	18	-37	8	-13	-4
ML	1	-1.00	-1.00	-1.00	23	35	33	6	33
ML	1	-1.00	-1.00	-1.00	-37	-15	-21	39	20
ML	1	-1.00	-1.00	-1.00	-7	22	-8	-13	-13
ML	1	-1.00	-1.00	-1.00	-12	-48	-22	-35	2
ML	1	-1.00	-1.00	-1.00	15	17	0	32	38
ML	1	-1.00	-1.00	-1.00	40	10	49	14	25
ML	1	-1.00	-1.00	-1.00	41	6	21	-14	43
ML	1	-1.00	-1.00	-1.00	-11	22	12	-7	-6
ML	1	-1.00	-1.00	-1.00	-2	52	6	-10	7
ML	1	-1.00	-1.00	-1.00	17	19	25	5	2
ML	1	-1.00	-1.00	-1.00	0	3	47	38	2
ML	1	-1.00	-1.00	-1.00	21	4	-3	-3	-13
ML	1	-1.00	-1.00	-1.00	4	-27	-12	-120	-14
ML	1	-1.00	-1.00	-1.00	63	20	-14	-28	11
ML	1	-1.00	-1.00	-1.00	23	79	11	3	10
ML	1	-1.00	-1.00	-1.00	77	2	4	0	9
ML	1	-1.00	-1.00	-1.00	14	19	13	-22	-23
ML	1	-1.00	-1.00	-1.00	6	-1	41	-21	-24
ML	1	-1.00	-1.00	-1.00	21	10	-18	16	26
ML	1	-1.00	-1.00	-1.00	-31	-5	31	-4	38
ML	1	-1.00	-1.00	-1.00	5	-27	-16	21	43
ML	1	-1.00	-1.00	-1.00	-77	45	56	-34	23
ML	1	-1.00	-1.00	-1.00	-25	-27	-8	1	-23
ML	1	-1.00	-1.00	-1.00	7	-2	2	-41	54
ML	1	-1.00	-1.00	-1.00	-1	-3	30	-15	10
ML	1	-1.00	-1.00	-1.00	-24	7	-2	7	23
ML	1	-1.00	-1.00	-1.00	-1	59	-11	6	-5
ML	1	-1.00	-1.00	-1.00	-3	15	50	-15	9
ML	1	-1.00	-1.00	-1.00	-80	21	10	1	9
ML	1	-1.00	-1.00	-1.00	31	35	1	48	51
ML	1	-1.00	-1.00	-1.00	7	7	-9	-13	21
ML	1	-1.00	-1.00	-1.00	16	-2	-33	-29	14
ML	1	-1.00	-1.00	-1.00	47	16	54	-7	11
ML	1	-1.00	-1.00	-1.00	20	43	12	19	-7
ML	1	-1.00	-1.00	-1.00	9	-20	-4	-27	-6
ML	1	-1.00	-1.00	-1.00	-58	-15	1	-7	0
ML	1	-1.00	-1.00	-1.00	54	9	31	6	5
ML	1	-1.00	-1.00	-1.00	11	25	-27	-10	28
ML	1	-1.00	-1.00	-1.00	-25	2	42	29	-19
ML	1	-1.00	-1.00	-1.00	15	-90	4	37	-10
ML	1	-1.00	-1.00	-1.00	-25	51	-22	-8	-6
ML	1	-1.00	-1.00	-1.00	-43	15	7	-22	61
ML	1	-1.00	-1.00	-1.00	-31	18	2	-5	2
ML	1	-1.00	-1.00	-1.00	-4	-32	-2	16	-9
ML	1	-1.00	-1.00	-1.00	-2	36	-5	-21	4
ML	1	-1.00	-1.00	-1.00	3	5	-1	12	31
ML	1	-1.00	-1.00	-1.00	-15	10	2	-23	-5
ML	1	-1.00	-1.00	-1.00	33	2	28	12	-8
ML	1	-1.00	-1.00	-1.00	13	-34	21	-5	-38
ML	1	-1.00	-1.00	-1.00	-18	4	-28	8	-9
ML	1	-1.00	-1.00	-1.00	53	-9	0	6	18
ML	1	-1.00	-1.00	-1.00	-18	-3	45	41	-2
ML	1	-1.00	-1.00	-1.00	3	17	3	22	13
ML	1	-1.00	-1.00	-1.00	-5	-2	-3	-5	-14
ML	1	-1.00	-1.00	-1.00	39	3	23	-6	24
ML	1	-1.00	-1.00	-1.00	6	1	6	-14	-19
ML	1	-1.00	-1.00	-1.00	4	66	11	-20	-6
ML	1	-1.00	-1.00	-1.00	-13	-18	-23	-40	-17
ML	1	-1.00	-1.00	-1.00	1	78	-21	9	15
ML	1	-1.00	-1.00	-1.00	-12	29	-1	38	-23
ML	1	-1.00	-1.00	-1.00	5	22	-11	-27	-21
ML	1	-1.00	-1.00	-1.00	-54	13	-15	46	-19
ML	1	-1.00	-1.00	-1.00	-11	28	-19	-24	-1
ML	1	-1.00	-1.00	-1.00	29	21	17	40	-29
ML	1	-1.00	-1.00	-1.00	-50	19	36	-15	-23
ML	1	-1.00	-1.00	-1.00	-10	-19	52	56	6
ML	1	-1.00	-1.00	-1.00	-25	0	-16	-24	17
ML	1	-1.00	-1.00	-1.00	39	40	51	-24	36
ML	1	-1.00	-1.00	-1.00	-6	4	-17	11	36
ML	1	-1.00	-1.00	-1.00	7	8	7	-4	-10
ML	1	-1.00	-1.00	-1.00	8	40	-14	2	-18
ML	1	-1.00	-1.00	-1.00	-11	-20	-29	-29	-10
ML	1	-1.00	-1.00	-1.00	6	19	-63	12	15
ML	1	-1.00	-1.00	-1.00	-26	-5	39	-2	-18
ML	1	-1.00	-1.00	-1.00	2	-20	6	11	-32
ML	1	-1.00	-1.00	-1.00	-25	42	-1	-11	26
ML	1	-1.00	-1.00	-1.00	-18	5	-19	-19	-37
ML	1	-1.00	-1.00	-1.00	11	-13	-4	-27	-39
ML	1	-1.00	-1.00	-1.00	-23	-10	41	54	-2
ML	1	-1.00	-1.00	-1.00	11	-28	18	-38	-22
ML	1	-1.00	-1.00	-1.00	-18	-30	-17	-5	-25
ML	1	-1.00	-1.00	-1.00	13	4	41	-55	-1
ML	1	-1.00	-1.00	-1.00	11	-13	10	-2	-10
ML	1	-1.00	-1.00	-1.00	5	-16	-17	0	-9
ML	1	-1.00	-1.00	-1.00	17	11	14	-15	-5
ML	1	-1.00	-1.00	-1.00	21	-7	-13	30	-26
ML	1	-1.00	-1.00	-1.00	69	-60	29	-9	-41
ML	1	-1.00	-1.00	-1.00	16	-9	33	49	58
ML	1	-1.00	-1.00	-1.00	-46	62	17	-10	29
ML	1	-1.00	-1.00	-1.00	39	6	56	10	-11
ML	1	-1.00	-1.00	-1.00	21	-16	-18	-2	42
ML	1	-1.00	-1.00	-1.00	11	26	1	-2	6
ML	1	-1.00	-1.00	-1.00	32	58	-16	36	-44
ML	1	-1.00	-1.00	-1.00	17	-6	47	31	4
ML	1	-1.00	-1.00	-1.00	48	3	14	45	18
ML	1	-1.00	-1.00	-1.00	-15	24	16	-14	-27
ML	1	-1.00	-1.00	-1.00	-83	-31	32	-14	11
ML	1	-1.00	-1.00	-1.00	-19	33	-39	18	-8
ML	1	-1.00	-1.00	-1.00	22	5	-11	2	-215
ML	1	-1.00	-1.00	-1.00	-11	-103	-13	10	-8
ML	1	-1.00	-1.00	-1.00	-5	5	12	145	13
ML	1	-1.00	-1.00	-1.00	-10	4	-8	-33	-3
ML	1	-1.00	-1.00	-1.00	-10	54	2	-15	-23
ML	1	-1.00	-1.00	-1.00	2	55	-46	20	2
ML	1	-1.00	-1.00	-1.00	-18	14	-20	78	-4
ML	1	-1.00	-1.00	-1.00	33	1	-5	-21	51
ML	1	-1.00	-1.00	-1.00	-93	59	-36	-4	-10
ML	1	-1.00	-1.00	-1.00	-1	15	-12	-16	-29
ML	1	-1.00	-1.00	-1.00	25	0	-116	-14	2
ML	1	-1.00	-1.00	-1.00	-11	17	-22	0	8
ML	1	-1.00	-1.00	-1.00	9	4	-63	38	49
ML	1	-1.00	-1.00	-1.00	5	168	30	-44	-28
ML	1	-1.00	-1.00	-1.00	-14	-28	-7	-8	-14
ML	1	-1.00	-1.00	-1.00	25	-28	52	-49	1
ML	1	-1.00	-1.00	-1.00	13	-14	-22	5	5
ML	1	-1.00	-1.00	-1.00	-23	0	10	-32	1
ML	1	-1.00	-1.00	-1.00	-74	49	-20	10	-8
ML	1	-1.00	-1.00	-1.00	-15	9	-16	-27	15
ML	1	-1.00	-1.00	-1.00	-7	10	16	21	19
ML	1	-1.00	-1.00	-1.00	-18	15	13	-8	-9
ML	1	-1.00	-1.00	-1.00	1	46	-10	-3	-24
ML	1	-1.00	-1.00	-1.00	-8	5	3	-7	17
ML	1	-1.00	-1.00	-1.00	-49	26	25	17	-26
ML	1	-1.00	-1.00	-1.00	30	3	3	-43	0
ML	1	-1.00	-1.00	-1.00	-14	9	-12	-24	18
ML	1	-1.00	-1.00	-1.00	-6	-17	-2	-7	-17
ML	1	-1.00	-1.00	-1.00	51	-25	-16	-1	-14
ML	1	-1.00	-1.00	-1.00	-4	-26	14	3	-38
ML	1	-1.00	-1.00	-1.00	6	9	5	-12	32
ML	1	-1.00	-1.00	-1.00	18	36	-17	-9	63
ML	1	-1.00	-1.00	-1.00	-21	3	-135	-17	15
ML	1	-1.00	-1.00	-1.00	23	-1	46	-8	24
ML	1	-1.00	-1.00	-1.00	9	6	25	-8	44
ML	1	-1.00	-1.00	-1.00	-1	-29	-48	-9	20
ML	1	-1.00	-1.00	-1.00	22	1	27	19	34
ML	1	-1.00	-1.00	-1.00	8	47	26	55	-14
ML	1	-1.00	-1.00	-1.00	59	23	-4	5	27
ML	1	-1.00	-1.00	-1.00	-94	15	-9	6	-13
ML	1	-1.00	-1.00	-1.00	-74	8	9	-10	23
ML	1	-1.00	-1.00	-1.00	36	33	12	-8	-3
ML	1	-1.00	-1.00	-1.00	-20	-19	-8	9	-16
ML	1	-1.00	-1.00	-1.00	11	16	-8	-21	-13
ML	1	-1.00	-1.00	-1.00	-74	65	-17	16	-18
ML	1	-1.00	-1.00	-1.00	-1	10	-14	-20	-37
ML	1	-1.00	-1.00	-1.00	12	59	-29	-3	-3
ML	1	-1.00	-1.00	-1.00	4	-2	-9	-4	22
ML	1	-1.00	-1.00	-1.00	-1	33	3	41	8
ML	1	-1.00	-1.00	-1.00	2	-47	-13	58	-16
ML	1	-1.00	-1.00	-1.00	-21	73	-13	12	11
ML	1	-1.00	-1.00	-1.00	76	60	13	0	2
ML	1	-1.00	-1.00	-1.00	11	-15	-34	26	-11
ML	1	-1.00	-1.00	-1.00	-34	11	4	-8	-16
ML	1	-0.67	-1.00	-1.00	-7	36	-29	46	10
ML	1	-0.67	-1.00	-1.00	-4	-6	-13	24	-2
ML	1	-0.67	-1.00	-1.00	-13	16	-14	-9	-24
ML	1	-0.67	-1.00	-1.00	7	5	3	-38	-27
ML	1	-0.67	-1.00	-1.00	2	-28	-11	-3	53
ML	1	-0.67	-1.00	-1.00	-13	33	27	4	-33
ML	1	-0.67	-1.00	-1.00	26	10	-14	-22	44
ML	1	-0.67	-1.00	-1.00	-14	-3	29	-12	-25
ML	1	-0.67	-1.00	-1.00	-8	-2	-68	39	-30
ML	1	-0.67	-1.00	-1.00	27	-11	-2	-36	14
ML	1	-0.67	-1.00	-1.00	-15	40	30	10	-67
ML	1	-0.67	-1.00	-1.00	13	-7	-34	-5	-16
ML	1	-0.67	-1.00	-1.00	12	-17	-22	-13	13
ML	1	-0.67	-1.00	-1.00	-3	39	13	-9	12
ML	1	-0.67	-1.00	-1.00	-21	70	54	23	11
ML	1	-0.67	-1.00	-1.00	20	9	-1	-201	-122
ML	1	-0.67	-1.00	-1.00	-44	22	49	42	7
ML	1	-0.67	-1.00	-1.00	-7	-6	-14	-32	-3
ML	1	-0.67	-1.00	-1.00	0	-11	-1	-17	41
ML	1	-0.67	-1.00	-1.00	-26	84	2	-9	-8
ML	1	-0.67	-1.00	-1.00	13	6	-23	-9	-3
ML	1	-0.67	-1.00	-1.00	90	-19	-21	-5	-3
ML	1	-0.67	-1.00	-1.00	-12	-41	31	-9	36
ML	1	-0.67	-1.00	-1.00	70	14	40	22	3
ML	1	-0.67	-1.00	-1.00	-12	-13	-33	5	22
ML	1	-0.67	-1.00	-1.00	-26	-13	-22	-6	43
ML	1	-0.67	-1.00	-1.00	-12	39	-8	-2	-1
ML	1	-0.67	-1.00	-1.00	23	-11	-4	-18	-24
ML	1	-0.67	-1.00	-1.00	10	17	15	41	10
ML	1	-0.67	-1.00	-1.00	-15	-2	-22	17	0
ML	1	-0.67	-1.00	-1.00	19	28	4	11	-3
ML	1	-0.67	-1.00	-1.00	0	40	1	-6	-3
ML	1	-0.67	-1.00	-1.00	11	0	-17	17	52
ML	1	-0.67	-1.00	-1.00	40	-9	-13	49	1
ML	1	-0.67	-1.00	-1.00	-5	74	-1	5	-37
ML	1	-0.67	-1.00	-1.00	12	9	8	68	-65
ML	1	-0.67	-1.00	-1.00	-3	-40	2	-13	23
ML	1	-0.67	-1.00	-1.00	22	-26	-14	-41	0
ML	1	-0.67	-1.00	-1.00	9	0	-10	17	-28
ML	1	-0.67	-1.00	-1.00	-6	10	-8	-1	-36
ML	1	-0.67	-1.00	-1.00	-9	-30	-8	4	13
ML	1	-0.67	-1.00	-1.00	-7	-12	-1	70	-20
ML	1	-0.67	-1.00	-1.00	-17	-62	2	-15	-41
ML	1	-0.67	-1.00	-1.00	-20	1	-16	32	3
ML	1	-0.67	-1.00	-1.00	-61	-3	-54	-10	53
ML	1	-0.67	-1.00	-1.00	14	-55	-20	-38	12
ML	1	-0.67	-1.00	-1.00	-1	33	-14	-6	-43
ML	1	-0.67	-1.00	-1.00	-7	11	65	-26	5
ML	1	-0.67	-1.00	-1.00	10	52	31	12	-5
ML	1	-0.67	-1.00	-1.00	-18	8	68	6	0
ML	1	-0.67	-1.00	-1.00	-19	4	-4	18	1
ML	1	-0.67	-1.00	-1.00	5	60	60	-37	-10
ML	1	-0.67	-1.00	-1.00	13	24	44	-42	-11
ML	1	-0.67	-1.00	-1.00	15	-20	-9	-19	22
ML	1	-0.67	-1.00	-1.00	66	15	44	14	-8
ML	1	-0.67	-1.00	-1.00	-4	159	-10	-11	-1
ML	1	-0.67	-1.00	-1.00	32	59	16	35	20
ML	1	-0.67	-1.00	-1.00	7	50	-34	28	68
ML	1	-0.67	-1.00	-1.00	6	-72	34	-13	-26
ML	1	-0.67	-1.00	-1.00	-13	-31	121	-42	18
ML	1	-0.67	-1.00	-1.00	2	28	2	8	-42
ML	1	-0.67	-1.00	-1.00	37	77	26	47	-27
ML	1	-0.67	-1.00	-1.00	7	-3	-9	19	-21
ML	1	-0.67	-1.00	-1.00	-17	9	23	8	18
ML	1	-0.67	-1.00	-1.00	-3	13	1	25	-22
ML	1	-0.67	-1.00	-1.00	-29	0	19	10	5
ML	1	-0.67	-1.00	-1.00	-99	0	83	-16	34
ML	1	-0.67	-1.00	-1.00	28	-15	-18	22	-5
ML	1	-0.67	-1.00	-1.00	-17	-12	4	15	-34
ML	1	-0.67	-1.00	-1.00	-44	169	9	-15	-5
ML	1	-0.67	-1.00	-1.00	-1	-8	-95	-9	37
ML	1	-0.67	-1.00	-1.00	0	7	-4	20	-13
ML	1	-0.67	-1.00	-1.00	-47	-33	25	31	-3
ML	1	-0.67	-1.00	-1.00	11	-15	4	28	-45
ML	1	-0.67	-1.00	-1.00	42	-14	-6	0	-31
ML	1	-0.67	-1.00	-1.00	9	7	9	16	-26
ML	1	-0.67	-1.00	-1.00	18	-6	1	24	31
ML	1	-0.67	-1.00	-1.00	-6	-18	33	-21	-11
ML	1	-0.67	-1.00	-1.00	7	5	13	40	11
ML	1	-0.67	-1.00	-1.00	21	-21	-6	-24	34
ML	1	-0.67	-1.00	-1.00	37	0	-26	-26	-30
ML	1	-0.67	-1.00	-1.00	-12	-28	45	25	7
ML	1	-0.67	-1.00	-1.00	-22	-23	-12	-19	39
ML	1	-0.67	-1.00	-1.00	21	-19	24	10	-219
ML	1	-0.67	-1.00	-1.00	64	-7	-36	17	26
ML	1	-0.67	-1.00	-1.00	10	-47	-4	-37	-32
ML	1	-0.67	-1.00	-1.00	-5	32	5	20	4
ML	1	-0.67	-1.00	-1.00	-12	-35	21	4	9
ML	1	-0.67	-1.00	-1.00	10	-32	10	44	5
ML	1	-0.67	-1.00	-1.00	-5	-107	-184	7	-24
ML	1	-0.67	-1.00	-1.00	-10	10	14	-34	8
ML	1	-0.67	-1.00	-1.00	10	-6	4	-17	10
ML	1	-0.67	-1.00	-1.00	-24	34	57	42	32
ML	1	-0.67	-1.00	-1.00	16	33	25	-25	-10
ML	1	-0.67	-1.00	-1.00	2	0	-25	-24	-24
ML	1	-0.67	-1.00	-1.00	49	-11	38	37	47
ML	1	-0.67	-1.00	-1.00	15	5	-91	-37	6
ML	1	-0.67	-1.00	-1.00	42	-4	-1	20	29
ML	1	-0.67	-1.00	-1.00	50	15	29	-20	-15
ML	1	-0.67	-1.00	-1.00	5	20	-29	7	10
ML	1	-0.67	-1.00	-1.00	10	63	-26	16	7
ML	1	-0.67	-1.00	-1.00	-55	15	4	21	-1
ML	1	-0.67	-1.00	-1.00	-5	14	-15	-29	15
ML	1	-0.67	-1.00	-1.00	-18	-3	-19	-26	37
ML	1	-0.67	-1.00	-1.00	-1	-14	20	0	21
ML	1	-0.67	-1.00	-1.00	-3	-12	-6	10	-31
ML	1	-0.67	-1.00	-1.00	-2	6	-106	10	13
ML	1	-0.67	-1.00	-1.00	55	-7	-19	1	5
ML	1	-0.67	-1.00	-1.00	16	79	33	-7	-15
ML	1	-0.67	-1.00	-1.00	13	2	28	2	-22
ML	1	-0.67	-1.00	-1.00	-15	29	42	12	-12
ML	1	-0.67	-1.00	-1.00	25	-10	-28	14	-21
ML	1	-0.67	-1.00	-1.00	-11	-17	45	-2	-21
ML	1	-0.67	-1.00	-1.00	-34	2	9	30	-2
ML	1	-0.67	-1.00	-1.00	-11	7	4	-14	-21
ML	1	-0.67	-1.00	-1.00	-49	63	3	-26	21
ML	1	-0.67	-1.00	-1.00	9	52	-22	6	1
ML	1	-0.67	-1.00	-1.00	-4	-34	-16	-17	11
ML	1	-0.67	-1.00	-1.00	-8	34	13	50	33
ML	1	-0.67	-1.00	-1.00	-16	-20	0	24	-3
ML	1	-0.67	-1.00	-1.00	32	6	-11	-46	3
ML	1	-0.67	-1.00	-1.00	-35	-2	30	-12	-1
ML	1	-0.67	-1.00	-1.00	17	27	15	26	31
ML	1	-0.67	-1.00	-1.00	17	1	8	-14	14
ML	1	-0.67	-1.00	-1.00	10	-9	19	-10	-34
ML	1	-0.67	-1.00	-1.00	-17	17	-33	8	-27
ML	1	-0.67	-1.00	-1.00	-15	9	10	-28	17
ML	1	-0.67	-1.00	-1.00	42	-15	74	-27	-1
ML	1	-0.67	-1.00	-1.00	1	6	20	-1	1
ML	1	-0.67	-1.00	-1.00	-29	-33	-1	18	-5
ML	1	-0.67	-1.00	-1.00	-2	-9	39	-24	56
ML	1	-0.67	-1.00	-1.00	-4	58	-13	-9	63
ML	1	-0.67	-1.00	-1.00	2	1	-28	-17	6
ML	1	-0.67	-1.00	-1.00	38	2	40	13	-17
ML	1	-0.67	-1.00	-1.00	13	0	35	-5	13
ML	1	-0.67	-1.00	-1.00	11	170	40	-10	-29
ML	1	-0.67	-1.00	-1.00	17	-5	-10	-6	18
ML	1	-0.67	-1.00	-1.00	34	3	24	-1	14
ML	1	-0.67	-1.00	-1.00	-23	-5	84	-28	-17
ML	1	-0.67	-1.00	-1.00	-1	63	-7	59	18
ML	1	-0.67	-1.00	-1.00	-28	15	-24	34	65
ML	1	-0.67	-1.00	-1.00	24	32	4	-21	16
ML	1	-0.67	-1.00	-1.00	-14	-9	-21	-47	-5
ML	1	-0.67	-1.00	-1.00	17	-22	15	21	6
ML	1	-0.67	-1.00	-1.00	-40	81	-17	-34	10
ML	1	-0.67	-1.00	-1.00	-12	47	0	-30	-1
ML	1	-0.67	-1.00	-1.00	-87	-9	57	-24	21
ML	1	-0.67	-1.00	-1.00	-6	6	-20	1	64
ML	1	-0.67	-1.00	-1.00	24	-17	31	-27	-12
ML	1	-0.67	-1.00	-1.00	-38	-26	-9	65	-3
ML	1	-0.67	-1.00	-1.00	17	-5	-2	-23	-24
ML	1	-0.67	-1.00	-1.00	17	15	70	74	-20
ML	1	-0.67	-1.00	-1.00	-77	-21	-57	34	-17
ML	1	-0.67	-1.00	-1.00	-7	-6	-8	-103	-35
ML	1	-0.67	-1.00	-1.00	-20	-26	16	18	-11
ML	1	-0.67	-1.00	-1.00	11	-30	-15	16	-25
ML	1	-0.67	-1.00	-1.00	-61	-9	-24	13	-16
ML	1	-0.67	-1.00	-1.00	10	33	5	-11	-39
ML	1	-0.67	-1.00	-1.00	-4	-47	3	32	-1
ML	1	-0.67	-1.00	-1.00	-23	-9	-15	-11	-1
ML	1	-0.67	-1.00	-1.00	-3	-6	-13	-18	8
ML	1	-0.67	-1.00	-1.00	-18	-11	-17	-4	-37
ML	1	-0.67	-1.00	-1.00	10	-11	-9	0	6
ML	1	-0.67	-1.00	-1.00	-27	7	-109	60	-39
ML	1	-0.67	-1.00	-1.00	7	19	25	15	-16
ML	1	-0.67	-1.00	-1.00	-21	-4	-26	7	32
ML	1	-0.67	-1.00	-1.00	43	-10	-43	-3	9
ML	1	-0.67	-1.00	-1.00	2	-39	-24	-19	-45
ML	1	-0.67	-1.00	-1.00	11	-6	10	60	-10
ML	1	-0.67	-1.00	-1.00	-24	-111	-29	-10	5
ML	1	-0.67	-1.00	-1.00	30	15	-41	8	9
ML	1	-0.67	-1.00	-1.00	0	-2	-35	33	21
ML	1	-0.67	-1.00	-1.00	-11	47	-26	-16	9
ML	1	-0.67	-1.00	-1.00	37	165	-6	2	-21
ML	1	-0.67	-1.00	-1.00	-15	73	6	40	15
ML	1	-0.67	-1.00	-1.00	22	-6	-54	-4	0
ML	1	-0.67	-1.00	-1.00	24	-13	2	26	2
ML	1	-0.67	-1.00	-1.00	24	-51	-28	23	33
ML	1	-0.67	-1.00	-1.00	-19	-12	21	14	-3
ML	1	-0.67	-1.00	-1.00	13	-65	2	-4	34
ML	1	-0.67	-1.00	-1.00	37	64	-24	-147	29
ML	1	-0.67	-1.00	-1.00	18	-1	17	2	27
ML	1	-0.67	-1.00	-1.00	-8	5	6	-13	12
ML	1	-0.67	-1.00	-1.00	72	1	10	-7	-7
ML	1	-0.67	-1.00	-1.00	-19	-15	-13	-27	3
ML	1	-0.67	-1.00	-1.00	-45	-13	45	4	7
ML	1	-0.67	-1.00	-1.00	2	-34	36	38	31
ML	1	-0.67	-1.00	-1.00	7	1	-24	-1	6
ML	1	-0.67	-1.00	-1.00	6	3	-13	27	8
ML	1	-0.67	-1.00	-1.00	-14	-22	-23	-1	-50
ML	1	-0.67	-1.00	-1.00	29	14	24	-48	40
ML	1	-0.67	-1.00	-1.00	10	16	0	-41	-12
ML	1	-0.67	-1.00	-1.00	-34	8	9	-33	6
ML	1	-0.67	-1.00	-1.00	-21	-27	27	-22	-32
ML	1	-0.67	-1.00	-1.00	-3	23	25	10	20
ML	1	-0.67	-1.00	-1.00	21	0	-6	-11	-33
ML	1	-0.67	-1.00	-1.00	7	-43	9	-36	-13
ML	1	-0.67	-1.00	-1.00	20	-188	-29	32	-12
ML	1	-0.67	-1.00	-1.00	-35	-5	2	-7	32
ML	1	-0.67	-1.00	-1.00	15	-2	-14	-48	-4
ML	1	-0.67	-1.00	-1.00	-8	-4	4	-3	51
ML	1	-0.67	-1.00	-1.00	1	-2	-24	-13	-6
ML	1	-0.67	-1.00	-1.00	-7	-7	-17	-18	-27
ML	1	-0.67	-1.00	-1.00	-51	-46	14	53	-2
ML	1	-0.67	-1.00	-1.00	-1	-10	-21	42	33
ML	1	-0.67	-1.00	-1.00	9	-37	-31	31	-21
ML	1	-0.67	-1.00	-1.00	0	10	10	-10	8
ML	1	-0.67	-1.00	-1.00	-12	29	33	28	10
ML	1	-0.67	-1.00	-1.00	3	11	16	26	13
ML	1	-0.67	-1.00	-1.00	33	-5	-22	9	-30
ML	1	-0.67	-1.00	-1.00	14	-21	50	-20	-2
ML	1	-0.67	-1.00	-1.00	-26	-55	2	5	42
ML	1	-0.67	-1.00	-1.00	10	38	29	-28	-32
ML	1	-0.67	-1.00	-1.00	0	33	4	0	7
ML	1	-0.67	-1.00	-1.00	0	-10	10	-22	29
ML	1	-0.67	-1.00	-1.00	-31	-92	-2	39	-7
ML	1	-0.67	-1.00	-1.00	-18	6	13	25	44
ML	1	-0.67	-1.00	-1.00	-5	-1	11	-13	4
ML	1	-0.67	-1.00	-1.00	-54	28	-2	10	-13
ML	1	-0.67	-1.00	-1.00	-44	-29	-23	-21	-11
ML	1	-0.67	-1.00	-1.00	-24	-18	12	21	-6
ML	1	-0.67	-1.00	-1.00	-4	24	-4	11	-4
ML	1	-0.67	-1.00	-1.00	-22	32	5	5	-14
ML	1	-0.67	-1.00	-1.00	-10	20	26	-13	-13
ML	1	-0.67	-1.00	-1.00	-11	-76	-17	39	26
ML	1	-0.67	-1.00	-1.00	-1	43	-9	-12	-21
ML	1	-0.67	-1.00	-1.00	3	9	24	11	-25
ML	1	-0.67	-1.00	-1.00	-14	38	-18	-32	-14
ML	1	-0.67	-1.00	-1.00	-1	-18	-5	35	134
ML	1	-0.67	-1.00	-1.00	30	17	-14	37	1
ML	1	-0.67	-1.00	-1.00	-14	100	5	-17	12
ML	1	-0.67	-1.00	-1.00	8	-42	41	-11	40
ML	1	-0.67	-1.00	-1.00	-87	-2	4	-40	-127
ML	1	-0.67	-1.00	-1.00	12	24	12	-2	26
ML	1	-0.67	-1.00	-1.00	-3	-15	-14	-6	43
ML	1	-0.67	-1.00	-1.00	31	-19	-20	-8	3
ML	1	-0.67	-1.00	-1.00	-15	8	-7	48	-1
ML	1	-0.67	-1.00	-1.00	13	4	4	-5	-8
ML	1	-0.67	-1.00	-1.00	10	13	-18	-4	-2
ML	1	-0.67	-1.00	-1.00	-17	3	22	1	-32
ML	1	-0.67	-1.00	-1.00	-19	38	-23	-23	11
ML	1	-0.67	-1.00	-1.00	91	3	-41	1	39
ML	1	-0.67	-1.00	-1.00	-7	-21	0	32	-24
ML	1	-0.67	-1.00	-1.00	-5	25	-8	24	28
ML	1	-0.67	-1.00	-1.00	-15	21	-4	41	-9
ML	1	-0.67	-1.00	-1.00	-6	-38	18	5	-17
ML	1	-0.67	-1.00	-1.00	-27	27	33	-14	49
ML	1	-0.67	-1.00	-1.00	-1	2	68	-32	-26
ML	1	-0.67	-1.00	-1.00	-15	-15	14	-19	-22
ML	1	-0.67	-1.00	-1.00	25	-2	-21	13	7
ML	1	-0.67	-1.00	-1.00	5	-34	-51	21	-18
ML	1	-0.67	-1.00	-1.00	18	-18	4	4	-17
ML	1	-0.67	-1.00	-1.00	-17	16	-4	20	-8
ML	1	-0.67	-1.00	-1.00	-60	17	3	-27	25
ML	1	-0.67	-1.00	-1.00	2	-9	-13	0	-13
ML	1	-0.67	-1.00	-1.00	26	-24	-15	4	46
ML	1	-0.67	-1.00	-1.00	-32	17	27	-17	9
ML	1	-0.67	-1.00	-1.00	-25	11	4	-31	-13
ML	1	-0.67	-1.00	-1.00	9	-22	9	-67	-34
ML	1	-0.67	-1.00	-1.00	1	-54	-6	43	-12
ML	1	-0.67	-1.00	-1.00	-30	1	35	40	-9
ML	1	-0.67	-1.00	-1.00	83	-3	-20	9	15
ML	1	-0.67	-1.00	-1.00	-32	-22	0	33	33
ML	1	-0.67	-1.00	-1.00	16	9	39	22	15
ML	1	-0.67	-1.00	-1.00	-4	10	18	21	-10
ML	1	-0.67	-1.00	-1.00	-15	-1	-9	-8	-26
ML	1	-0.67	-1.00	-1.00	0	2	-53	-5	-5
ML	1	-0.67	-1.00	-1.00	4	12	10	-3	-48
ML	1	-0.67	-1.00	-1.00	7	-21	-8	33	-19
ML	1	-0.67	-1.00	-1.00	-7	6	-4	2	-2
ML	1	-0.67	-1.00	-1.00	26	35	157	3	0
ML	1	-0.67	-1.00	-1.00	-12	-2	66	19	-57
ML	1	-0.67	-1.00	-1.00	-62	4	12	-25	15
ML	1	-0.67	-1.00	-1.00	-92	-11	16	-48	5
ML	1	-0.67	-1.00	-1.00	-5	44	37	-36	36
ML	1	-0.67	-1.00	-1.00	-5	-29	-16	-6	-1
ML	1	-0.67	-1.00	-1.00	-27	-52	-9	21	12
ML	1	-0.67	-1.00	-1.00	1	-28	-19	26	-6
ML	1	-0.67	-1.00	-1.00	15	-8	12	7	-1
ML	1	-0.67	-1.00	-1.00	3	0	11	17	-4
ML	1	-0.67	-1.00	-1.00	-28	-7	-19	-13	-20
ML	1	-0.67	-1.00	-1.00	-22	-26	-12	13	2
ML	1	-0.67	-1.00	-1.00	13	42	6	-4	15
ML	1	-0.67	-1.00	-1.00	-24	-21	-35	27	-15
ML	1	-0.67	-1.00	-1.00	-11	-3	53	-35	37
ML	1	-0.67	-1.00	-1.00	19	10	6	10	-8
ML	1	-0.67	-1.00	-1.00	19	44	32	28	-7
ML	1	-0.67	-1.00	-1.00	6	-2	5	-43	-40
ML	1	-0.67	-1.00	-1.00	-2	-1	3	39	13
ML	1	-0.67	-1.00	-1.00	-2	-14	-27	-13	-1
ML	1	-0.67	-1.00	-1.00	9	13	155	16	-10
ML	1	-0.67	-1.00	-1.00	-7	11	-4	-18	-34
ML	1	-0.67	-1.00	-1.00	31	-7	20	-34	-25
ML	1	-0.67	-1.00	-1.00	37	3	-29	-14	33
ML	1	-0.67	-1.00	-1.00	10	-26	47	-28	-24
ML	1	-0.67	-1.00	-1.00	-31	10	-16	-31	31
ML	1	-0.67	-1.00	-1.00	13	-30	-17	9	-15
ML	1	-0.67	-1.00	-1.00	-7	21	-35	28	-22
ML	1	-0.67	-1.00	-1.00	-74	-55	-23	-12	-10
ML	1	-0.67	-1.00	-1.00	-31	-78	14	12	-7
ML	1	-0.67	-1.00	-1.00	15	4	21	14	-3
ML	1	-0.67	-1.00	-1.00	11	21	4	-19	27
ML	1	-0.67	-1.00	-1.00	-23	-84	9	5	-3
ML	1	-0.67	-1.00	-1.00	-2	82	44	2	36
ML	1	-0.67	-1.00	-1.00	17	-6	-8	51	23
ML	1	-0.67	-1.00	-1.00	-16	19	56	39	-3
ML	1	-0.67	-1.00	-1.00	77	10	14	32	8
ML	1	-0.67	-1.00	-1.00	61	16	-2	27	-47
ML	1	-0.67	-1.00	-1.00	24	-25	46	6	1
ML	1	-0.67	-1.00	-1.00	15	62	-116	-21	-31
ML	1	-0.67	-1.00	-1.00	-17	-36	-8	-10	-13
ML	1	-0.67	-1.00	-1.00	99	-13	-5	-29	54
ML	1	-0.67	-1.00	-1.00	20	18	0	12	-12
ML	1	-0.67	-1.00	-1.00	-13	-28	9	-22	-10
ML	1	-0.67	-1.00	-1.00	1	-21	-16	4	-44
ML	1	-0.67	-1.00	-1.00	5	24	0	21	41
ML	1	-0.67	-1.00	-1.00	-97	-2	6	38	3
ML	1	-0.67	-1.00	-1.00	22	-2	54	10	22
ML	1	-0.67	-1.00	-1.00	19	-32	5	30	-42
ML	1	-0.67	-1.00	-1.00	-41	-13	-19	-29	-47
ML	1	-0.67	-1.00	-1.00	9	-14	2	-32	40
ML	1	-0.67	-1.00	-1.00	14	3	73	-1	-15
ML	1	-0.67	-1.00	-1.00	61	61	-1	-8	50
ML	1	-0.67	-1.00	-1.00	-40	-11	67	-37	-14
ML	1	-0.67	-1.00	-1.00	-15	2	-11	5	-33
ML	1	-0.67	-1.00	-1.00	-1	19	5	22	-31
ML	1	-0.67	-1.00	-1.00	-49	-10	18	23	-24
ML	1	-0.67	-1.00	-1.00	12	-11	102	-44	0
ML	1	-0.67	-1.00	-1.00	-13	36	59	30	-16
ML	1	-0.67	-1.00	-1.00	0	18	-10	9	-60
ML	1	-0.67	-1.00	-1.00	-4	0	12	3	1
ML	1	-0.67	-1.00	-1.00	0	-1	16	-4	-25
ML	1	-0.67	-1.00	-1.00	7	-22	-36	-20	60
ML	1	-0.67	-1.00	-1.00	0	-19	4	-12	-6
ML	1	-0.67	-1.00	-1.00	-28	44	32	-23	-48
ML	1	-0.67	-1.00	-1.00	-30	0	-10	26	14
ML	1	-0.67	-1.00	-1.00	14	-9	3	-19	-39
ML	1	-0.67	-1.00	-1.00	32	-9	-7	-206	-33
ML	1	-0.67	-1.00	-1.00	-3	-24	85	12	13
ML	1	-0.67	-1.00	-1.00	-9	-25	8	11	-14
ML	1	-0.67	-1.00	-1.00	-59	-22	31	-6	-13
ML	1	-0.67	-1.00	-1.00	9	28	21	34	-38
ML	1	-0.67	-1.00	-1.00	-31	17	-18	-13	21
ML	1	-0.67	-1.00	-1.00	20	30	-13	-2	-35
ML	1	-0.67	-1.00	-1.00	-4	-20	8	-13	-5
ML	1	-0.67	-1.00	-1.00	-20	54	11	24	44
ML	1	-0.67	-1.00	-1.00	-3	3	17	-27	-1
ML	1	-0.67	-1.00	-1.00	-43	5	0	11	23
ML	1	-0.67	-1.00	-1.00	-8	64	22	55	6
ML	1	-0.67	-1.00	-1.00	43	38	-22	-21	55
ML	1	-0.67	-1.00	-1.00	-16	9	22	32	-20
ML	1	-0.67	-1.00	-1.00	-52	-12	-10	-36	-2
ML	1	-0.67	-1.00	-1.00	-1	26	12	56	24
ML	1	-0.67	-1.00	-1.00	-9	-13	-13	2	31
ML	1	-0.67	-1.00	-1.00	3	-18	139	-4	-6
ML	1	-0.67	-1.00	-1.00	7	-38	29	9	-7
ML	1	-0.67	-1.00	-1.00	99	-11	14	-16	-7
ML	1	-0.67	-1.00	-1.00	-97	-22	-2	-3	-23
ML	1	-0.67	-1.00	-1.00	13	4	-13	-11	5
ML	1	-0.67	-1.00	-1.00	23	14	62	50	-214
ML	1	-0.67	-1.00	-1.00	4	56	9	-1	-10
ML	1	-0.67	-1.00	-1.00	-23	21	27	8	-13
ML	1	-0.67	-1.00	-1.00	26	21	-7	23	7
ML	1	-0.67	-1.00	-1.00	-18	-11	31	11	17
ML	1	-0.67	-1.00	-1.00	24	3	-11	-56	13
ML	1	-0.67	-1.00	-1.00	5	40	-15	-10	-12
ML	1	-0.67	-1.00	-1.00	7	-17	-25	-15	23
ML	1	-0.67	-1.00	-1.00	80	8	-24	-3	-6
ML	1	-0.67	-1.00	-1.00	37	31	64	-22	-40
ML	1	-0.67	-1.00	-1.00	5	-15	0	1	5
ML	1	-0.67	-1.00	-1.00	-12	-7	-22	-16	-14
ML	1	-0.67	-1.00	-1.00	89	-1	-22	33	4
ML	1	-0.67	-1.00	-1.00	-3	-44	-42	34	9
ML	1	-0.67	-1.00	-1.00	-67	23	25	13	-67
ML	1	-0.67	-1.00	-1.00	10	-16	-15	-24	4
ML	1	-0.67	-1.00	-1.00	2	36	-5	-19	12
ML	1	-0.67	-1.00	-1.00	61	-37	-16	-36	-10
ML	1	-0.67	-1.00	-1.00	20	-5	-31	-8	42
ML	1	-0.67	-1.00	-1.00	55	-1	-31	23	-17
ML	1	-0.67	-1.00	-1.00	2	10	5	-17	20
ML	1	-0.67	-1.00	-1.00	-72	59	-14	-37	-29
ML	1	-0.67	-1.00	-1.00	3	-3	-14	-29	38
ML	1	-0.67	-1.00	-1.00	-19	-35	30	13	35
ML	1	-0.67	-1.00	-1.00	-9	-21	0	-18	21
ML	1	-0.67	-1.00	-1.00	0	30	-11	11	-37
ML	1	-0.67	-1.00	-1.00	-5	-20	19	-25	-1
ML	1	-0.67	-1.00	-1.00	8	18	-27	4	13
ML	1	-0.67	-1.00	-1.00	-39	-16	-1	-30	-16
ML	1	-0.67	-1.00	-1.00	-16	34	6	3	4
ML	1	-0.67	-1.00	-1.00	-25	-63	-29	-52	22
ML	1	-0.67	-1.00	-1.00	5	8	-42	10	-29
ML	1	-0.67	-1.00	-1.00	74	-7	-18	8	-4
ML	1	-0.67	-1.00	-1.00	13	-11	11	17	-15
ML	1	-0.67	-1.00	-1.00	-20	-19	-11	-17	11
ML	1	-0.67	-1.00	-1.00	-19	9	-18	13	17
ML	1	-0.67	-1.00	-1.00	93	23	-6	-20	-27
ML	1	-0.67	-1.00	-1.00	-2	-50	1	-28	-4
ML	1	-0.67	-1.00	-1.00	-22	17	17	-30	-5
ML	1	-0.67	-1.00	-1.00	39	-17	3	-11	-26
ML	1	-0.67	-1.00	-1.00	-29	-20	-16	12	37
ML	1	-0.67	-1.00	-1.00	26	1	-16	-23	44
ML	1	-0.67	-1.00	-1.00	-21	-30	42	0	11
ML	1	-0.67	-1.00	-1.00	5	-33	-12	-1	27
ML	1	-0.67	-1.00	-1.00	8	2	0	54	-23
ML	1	-0.67	-1.00	-1.00	-12	3	54	22	-17
ML	1	-0.67	-1.00	-1.00	3	-16	-1	-9	39
ML	1	-0.67	-1.00	-1.00	5	-16	-21	16	12
ML	1	-0.67	-1.00	-1.00	-14	14	41	-21	11
ML	1	-0.67	-1.00	-1.00	-31	-9	15	-38	24
ML	1	-0.67	-1.00	-1.00	-4	-27	-4	-6	-44
ML	1	-0.67	-1.00	-1.00	-1	0	20	-17	-11
ML	1	-0.67	-1.00	-1.00	28	-7	9	20	5
ML	1	-0.67	-1.00	-1.00	69	54	18	-25	29
ML	1	-0.67	-1.00	-1.00	3	-2	-15	38	10
ML	1	-0.67	-1.00	-1.00	-1	-3	-17	8	12
ML	1	-0.67	-1.00	-1.00	36	138	-25	-19	-19
ML	1	-0.67	-1.00	-1.00	-19	-10	21	20	-8
ML	1	-0.67	-1.00	-1.00	18	18	30	44	34
ML	1	-0.67	-1.00	-1.00	18	18	-9	-14	-11
ML	1	-0.67	-1.00	-1.00	1	-78	68	12	7
ML	1	-0.67	-1.00	-1.00	4	-10	21	8	9
ML	1	-0.67	-1.00	-1.00	12	-12	1	-32	-16
ML	1	-0.67	-1.00	-1.00	-29	53	-42	-9	22
ML	1	-0.67	-1.00	-1.00	2	-1	45	-7	-55
ML	1	-0.67	-1.00	-1.00	-18	13	-14	47	-34
ML	1	-0.67	-1.00	-1.00	-15	-27	-13	-9	-20
ML	1	-0.67	-1.00	-1.00	0	-10	1	35	12
ML	1	-0.67	-1.00	-1.00	-21	-107	51	-30	-25
ML	1	-0.67	-1.00	-1.00	-18	-1	-22	33	5
ML	1	-0.67	-1.00	-1.00	-21	8	39	-9	-21
ML	1	-0.67	-1.00	-1.00	-13	16	13	-25	6
ML	1	-0.67	-1.00	-1.00	30	28	4	-11	14
ML	1	-0.67	-1.00	-1.00	-33	-18	-8	-70	0
ML	1	-0.67	-1.00	-1.00	-14	-25	-10	-44	6
ML	1	-0.67	-1.00	-1.00	-60	55	47	67	7
ML	1	-0.67	-1.00	-1.00	21	20	-5	-9	7
ML	1	-0.67	-1.00	-1.00	4	-17	4	-5	-20
ML	1	-0.67	-1.00	-1.00	-9	6	-8	-1	-28
ML	1	-0.67	-1.00	-1.00	27	18	-21	4	-2
ML	1	-0.67	-1.00	-1.00	24	-9	-11	-22	5
ML	1	-0.67	-1.00	-1.00	-6	4	17	-6	-15
ML	1	-0.67	-1.00	-1.00	17	53	3	-4	19
ML	1	-0.67	-1.00	-1.00	-71	26	0	-7	-12
ML	1	-0.67	-1.00	-1.00	-27	12	14	-29	-9
ML	1	-0.67	-1.00	-1.00	-29	6	46	39	-25
ML	1	-0.67	-1.00	-1.00	21	-15	6	-11	-9
ML	1	-0.67	-1.00	-1.00	-23	4	28	42	3
ML	1	-0.67	-1.00	-1.00	-2	21	6	-14	8
ML	1	-0.67	-1.00	-1.00	22	30	2	3	12
ML	1	-0.67	-1.00	-1.00	-6	51	-7	54	-6
ML	1	-0.67	-1.00	-1.00	3	23	-18	25	-136
ML	1	-0.67	-1.00	-1.00	-2	49	52	17	-8
ML	1	-0.67	-1.00	-1.00	-4	-31	-11	43	33
ML	1	-0.67	-1.00	-1.00	41	-33	15	-33	12
ML	1	-0.67	-1.00	-1.00	41	-65	-3	-64	19
ML	1	-0.67	-1.00	-1.00	0	57	-14	-115	-33
ML	1	-0.67	-1.00	-1.00	2	-58	-15	-31	17
ML	1	-0.67	-1.00	-1.00	-1	-15	-34	1	6
ML	1	-0.67	-1.00	-1.00	-33	15	5	-5	-23
ML	1	-0.67	-1.00	-1.00	14	-19	-29	55	-13
ML	1	-0.67	-1.00	-1.00	74	70	-25	21	10
ML	1	-0.67	-1.00	-1.00	67	-15	21	-13	1
ML	1	-0.67	-1.00	-1.00	11	7	8	-12	-69
ML	1	-0.67	-1.00	-1.00	9	-19	24	12	-6
ML	1	-0.67	-1.00	-1.00	27	-11	-20	47	8
ML	1	-0.67	-1.00	-1.00	-11	-4	14	-23	10
ML	1	-0.67	-1.00	-1.00	-97	19	-30	-20	66
ML	1	-0.67	-1.00	-1.00	-19	-3	-48	31	37
ML	1	-0.67	-1.00	-1.00	-60	-3	-18	17	-28
ML	1	-0.67	-1.00	-1.00	-32	-22	-22	25	38
ML	1	-0.67	-1.00	-1.00	-10	-2	-34	-14	38
ML	1	-0.67	-1.00	-1.00	41	-16	2	-21	-8
ML	1	-0.67	-1.00	-1.00	8	3	37	-43	-15
ML	1	-0.67	-1.00	-1.00	10	-17	-8	-8	9
ML	1	-0.67	-1.00	-1.00	19	-19	49	15	18
ML	1	-0.67	-1.00	-1.00	2	-33	14	-2	32
ML	1	-0.67	-1.00	-1.00	0	-29	2	-1	29
ML	1	-0.67	-1.00	-1.00	29	-50	12	-15	-23
ML	1	-0.67	-1.00	-1.00	19	9	12	7	-10
ML	1	-0.67	-1.00	-1.00	-7	-17	-6	24	-24
ML	1	-0.67	-1.00	-1.00	51	6	50	-27	131
ML	1	-0.67	-1.00	-1.00	22	-17	-14	9	-12
ML	1	-0.67	-1.00	-1.00	-17	69	50	6	-8
ML	1	-0.67	-1.00	-1.00	-16	-16	-42	-10	23
ML	1	-0.67	-1.00	-1.00	-7	-18	-1	51	9
ML	1	-0.67	-1.00	-1.00	-37	16	15	-12	15
ML	1	-0.67	-1.00	-1.00	-21	67	10	-11	-14
ML	1	-0.67	-1.00	-1.00	-32	14	-12	7	-34
ML	1	-0.67	-1.00	-1.00	12	10	64	-15	30
ML	1	-0.67	-1.00	-1.00	5	71	5	5	-9
ML	1	-0.67	-1.00	-1.00	-2	16	29	-16	-18
ML	1	-0.67	-1.00	-1.00	-22	7	24	9	-8
ML	1	-0.67	-1.00	-1.00	-23	-54	-4	51	-5
ML	1	-0.67	-1.00	-1.00	95	0	29	-25	42
ML	1	-0.67	-1.00	-1.00	-23	5	45	-7	0
ML	1	-0.67	-1.00	-1.00	-30	-26	17	-42	-13
ML	1	-0.67	-1.00	-1.00	-3	15	-21	38	43
ML	1	-0.67	-1.00	-1.00	-65	-3	9	-16	-11
ML	1	-0.67	-1.00	-1.00	-8	34	32	-12	-21
ML	1	-0.67	-1.00	-1.00	-17	10	43	-16	21
ML	1	-0.67	-1.00	-1.00	59	-15	-5	21	-7
ML	1	-0.67	-1.00	-1.00	1	-16	11	27	-52
ML	1	-0.67	-1.00	-1.00	-33	-3	-18	150	2
ML	1	-0.67	-1.00	-1.00	8	8	-16	3	-28
ML	1	-0.67	-1.00	-1.00	-21	7	-14	9	-6
ML	1	-0.67	-1.00	-1.00	-25	-4	-15	21	7
ML	1	-0.67	-1.00	-1.00	-11	-8	-14	17	6
ML	1	-0.67	-1.00	-1.00	-9	-8	-23	-24	20
ML	1	-0.67	-1.00	-1.00	-6	-2	-9	-74	7
ML	1	-0.67	-1.00	-1.00	10	53	2	16	-27
ML	1	-0.67	-1.00	-1.00	21	-1	-24	59	16
ML	1	-0.67	-1.00	-1.00	15	18	31	-28	5
ML	1	-0.67	-1.00	-1.00	-1	-10	-27	25	9
ML	1	-0.67	-1.00	-1.00	8	1	25	14	9
ML	1	-0.67	-1.00	-1.00	19	3	-5	-27	13
ML	1	-0.67	-1.00	-1.00	-3	-35	31	11	23
ML	1	-0.67	-1.00	-1.00	9	2	-16	8	-4
ML	1	-0.67	-1.00	-1.00	-1	-39	-22	-34	55
ML	1	-0.67	-1.00	-1.00	-12	-11	-6	22	31
ML	1	-0.67	-1.00	-1.00	-5	-58	-15	-46	5
ML	1	-0.67	-1.00	-1.00	18	-1	-8	4	2
ML	1	-0.67	-1.00	-1.00	0	-7	27	-23	-15
ML	1	-0.67	-1.00	-1.00	-10	36	8	-7	34
ML	1	-0.67	-1.00	-1.00	-9	-12	-99	-8	-17
ML	1	-0.67	-1.00	-1.00	-28	10	40	-12	-32
ML	1	-0.67	-1.00	-1.00	-23	22	16	41	33
ML	1	-0.67	-1.00	-1.00	-4	-3	-1	-3	55
ML	1	-0.67	-1.00	-1.00	23	15	6	-18	37
ML	1	-0.67	-1.00	-1.00	-9	2	-13	71	-32
ML	1	-0.67	-1.00	-1.00	-20	-20	-31	-35	14
ML	1	-0.67	-1.00	-1.00	29	10	54	66	16
ML	1	-0.67	-1.00	-1.00	-23	20	-27	-22	10
ML	1	-0.67	-1.00	-1.00	-91	11	1	-12	-6
ML	1	-0.67	-1.00	-1.00	4	14	-1	60	43
ML	1	-0.67	-1.00	-1.00	12	4	5	-26	17
ML	1	-0.67	-1.00	-1.00	43	11	-4	-18	-4
ML	1	-0.67	-1.00	-1.00	16	13	-6	-30	0
ML	1	-0.67	-1.00	-1.00	-5	-25	-15	-5	29
ML	1	-0.67	-1.00	-1.00	-12	-47	7	-39	-15
ML	1	-0.67	-1.00	-1.00	4	9	24	37	-25
ML	1	-0.67	-1.00	-1.00	-17	-73	35	-15	-9
ML	1	-0.67	-1.00	-1.00	-21	1	-9	18	-26
ML	1	-0.67	-1.00	-1.00	7	18	-7	-5	-13
ML	1	-0.67	-1.00	-1.00	-6	6	-22	9	28
ML	1	-0.67	-1.00	-1.00	36	-7	12	-40	-30
ML	1	-0.67	-1.00	-1.00	20	2	74	-23	27
ML	1	-0.67	-1.00	-1.00	11	-28	7	-19	52
ML	1	-0.67	-1.00	-1.00	-26	0	-9	11	26
ML	1	-0.67	-1.00	-1.00	13	-24	2	3	-20
ML	1	-0.67	-1.00	-1.00	-1	2	0	-2	5
ML	1	-0.67	-1.00	-1.00	-14	19	3	2	-44
ML	1	-0.67	-1.00	-1.00	-33	-10	-7	64	16
ML	1	-0.67	-1.00	-1.00	7	12	23	-38	10
ML	1	-0.67	-1.00	-1.00	-12	10	32	44	34
ML	1	-0.67	-1.00	-1.00	-16	12	-18	-2	-10
ML	1	-0.67	-1.00	-1.00	-3	-1	9	36	-61
ML	1	-0.67	-1.00	-1.00	88	66	-10	-6	-23
ML	1	-0.67	-1.00	-1.00	-9	8	-32	54	-21
ML	1	-0.67	-1.00	-1.00	-6	68	-26	-9	7
ML	1	-0.67	-1.00	-1.00	-18	16	17	6	20
ML	1	-0.67	-1.00	-1.00	-1	-34	27	7	-7
ML	1	-0.67	-1.00	-1.00	30	3	-11	29	56
ML	1	-0.67	-1.00	-1.00	23	41	36	-30	-6
ML	1	-0.67	-1.00	-1.00	41	0	-17	-3	-30
ML	1	-0.67	-1.00	-1.00	-19	32	-16	3	-29
ML	1	-0.67	-1.00	-1.00	11	12	-15	-30	-18
ML	1	-0.67	-1.00	-1.00	60	-19	-37	-13	5
ML	1	-0.67	-1.00	-1.00	50	2	-17	17	0
ML	1	-0.67	-1.00	-1.00	4	-6	-19	-35	-35
ML	1	-0.67	-1.00	-1.00	-26	18	-97	0	-38
ML	1	-0.67	-1.00	-1.00	18	-12	15	49	9
ML	1	-0.67	-1.00	-1.00	42	-36	-12	-5	-42
ML	1	-0.67	-1.00	-1.00	-7	31	-76	-7	9
ML	1	-0.67	-1.00	-1.00	-33	-19	3	6	4
ML	1	-0.67	-1.00	-1.00	9	-18	8	-38	33
ML	1	-0.67	-1.00	-1.00	7	-6	18	15	11
ML	1	-0.67	-1.00	-1.00	21	5	-24	11	-45
ML	1	-0.67	-1.00	-1.00	9	-1	46	56	9
ML	1	-0.67	-1.00	-1.00	-6	-1	-20	26	-13
ML	1	-0.67	-1.00	-1.00	68	-11	-12	7	7
ML	1	-0.67	-1.00	-1.00	4	34	-20	30	-6
ML	1	-0.67	-1.00	-1.00	-35	9	-9	7	-10
ML	1	-0.67	-1.00	-1.00	7	-1	25	-23	0
ML	1	-0.67	-1.00	-1.00	18	-24	-34	6	9
ML	1	-0.67	-1.00	-1.00	6	16	4	22	6
ML	1	-0.67	-1.00	-1.00	18	-21	8	16	10
ML	1	-0.67	-1.00	-1.00	26	-81	16	-48	-20
ML	1	-0.67	-1.00	-1.00	-22	25	81	-12	46
ML	1	-0.67	-1.00	-1.00	-3	-21	7	54	-18
ML	1	-0.67	-1.00	-1.00	-39	10	-26	28	-15
ML	1	-0.67	-1.00	-1.00	-16	-15	14	-10	-3
ML	1	-0.67	-1.00	-1.00	-1	-4	15	26	29
ML	1	-0.67	-1.00	-1.00	1	26	-13	-19	-3
ML	1	-0.67	-1.00	-1.00	3	161	36	11	42
ML	1	-0.67	-1.00	-1.00	16	17	-8	6	-24
ML	1	-0.67	-1.00	-1.00	16	4	-10	15	21
ML	1	-0.67	-1.00	-1.00	10	10	22	-27	34
ML	1	-0.67	-1.00	-1.00	-2	27	-4	6	2
ML	1	-0.67	-1.00	-1.00	2	-14	19	59	-15
ML	1	-0.67	-1.00	-1.00	17	30	42	-21	9
ML	1	-0.67	-1.00	-1.00	-11	4	39	-17	-30
ML	1	-0.67	-1.00	-1.00	-16	16	78	-12	3
ML	1	-0.67	-1.00	-1.00	1	-14	-16	9	-23
ML	1	-0.67	-1.00	-1.00	-6	20	-3	-25	14
ML	1	-0.67	-1.00	-1.00	6	5	28	43	9
ML	1	-0.67	-1.00	-1.00	-9	7	-21	24	4
ML	1	-0.67	-1.00	-1.00	96	7	-23	-4	0
ML	1	-0.67	-1.00	-1.00	32	-38	40	30	-18
ML	1	-0.67	-1.00	-1.00	-7	-31	-12	-4	9
ML	1	-0.67	-1.00	-1.00	-10	-1	-22	-29	26
ML	1	-0.67	-1.00	-1.00	1	-9	8	-7	-51
ML	1	-0.67	-1.00	-1.00	-27	18	36	32	0
ML	1	-0.67	-1.00	-1.00	-8	-8	1	-2	0
ML	1	-0.67	-1.00	-1.00	74	-6	-7	-8	4
ML	1	-0.67	-1.00	-1.00	10	-7	-11	-13	12
ML	1	-0.67	-1.00	-1.00	16	-36	1	-5	-14
ML	1	-0.67	-1.00	-1.00	13	40	12	4	14
ML	1	-0.67	-1.00	-1.00	11	-8	-7	-24	5
ML	1	-0.67	-1.00	-1.00	-14	77	14	-22	-6
ML	1	-0.67	-1.00	-1.00	-85	-6	6	-8	14
ML	1	-0.67	-1.00	-1.00	0	90	15	3	-20
ML	1	-0.67	-1.00	-1.00	-83	-10	-8	-20	14
ML	1	-0.67	-1.00	-1.00	-1	-24	31	20	-8
ML	1	-0.67	-1.00	-1.00	-2	-90	-25	46	7
ML	1	-0.67	-1.00	-1.00	11	-17	30	-43	26
ML	1	-0.67	-1.00	-1.00	-24	-19	-37	33	1
ML	1	-0.67	-1.00	-1.00	13	51	-14	-33	19
ML	1	-0.67	-1.00	-1.00	5	-8	10	-15	-3
ML	1	-0.67	-1.00	-1.00	-2	-6	44	11	32
ML	1	-0.67	-1.00	-1.00	-5	-9	0	1	-44
ML	1	-0.67	-1.00	-1.00	-3	-23	1	21	-11
ML	1	-0.67	-1.00	-1.00	21	-16	-16	-2	41
ML	1	-0.67	-1.00	-1.00	-31	-17	-9	-34	-25
ML	1	-0.67	-1.00	-1.00	1	-4	23	-26	38
ML	1	-0.67	-1.00	-1.00	-16	31	7	-13	38
ML	1	-0.67	-1.00	-1.00	-3	-5	18	4	-20
ML	1	-0.67	-1.00	-1.00	6	-30	7	-19	-52
ML	1	-0.67	-1.00	-1.00	-5	43	5	41	41
ML	1	-0.67	-1.00	-1.00	-2	15	13	6	-8
ML	1	-0.67	-1.00	-1.00	-12	8	0	-36	-35
ML	1	-0.67	-1.00	-1.00	28	-4	-13	-39	53
ML	1	-0.67	-1.00	-1.00	4	20	-40	1	0
ML	1	-0.67	-1.00	-1.00	-74	-31	13	44	6
ML	1	-0.67	-1.00	-1.00	27	-5	9	-23	3
ML	1	-0.67	-1.00	-1.00	5	9	-25	0	61
ML	1	-0.67	-1.00	-1.00	0	29	33	-7	20
ML	1	-0.67	-1.00	-1.00	-10	-41	26	-18	-4
ML	1	-0.67	-1.00	-1.00	0	24	-9	3	-2
ML	1	-0.67	-1.00	-1.00	22	32	-3	4	-113
ML	1	-0.67	-1.00	-1.00	1	1	6	5	53
ML	1	-0.67	-1.00	-1.00	5	5	-7	34	-16
ML	1	-0.67	-1.00	-1.00	-4	-20	1	-9	-44
ML	1	-0.67	-1.00	-1.00	90	13	-40	19	-12
ML	1	-0.67	-1.00	-1.00	-33	26	37	-32	22
ML	1	-0.67	-1.00	-1.00	-9	-2	19	0	-26
ML	1	-0.67	-1.00	-1.00	-24	20	-107	-4	-25
ML	1	-0.67	-1.00	-1.00	2	17	1	-9	-22
ML	1	-0.67	-1.00	-1.00	-24	42	73	5	-6
ML	1	-0.67	-1.00	-1.00	-9	-12	-63	-25	-3
ML	1	-0.67	-1.00	-1.00	-21	31	7	-12	-19
ML	1	-0.67	-1.00	-1.00	-8	46	3	8	-11
ML	1	-0.67	-1.00	-1.00	3	-91	36	5	7
ML	1	-0.67	-1.00	-1.00	22	-15	44	-25	-2
ML	1	-0.67	-1.00	-1.00	-10	50	58	10	-20
ML	1	-0.67	-1.00	-1.00	11	10	-11	-19	7
ML	1	-0.67	-1.00	-1.00	1	72	15	2	7
ML	1	-0.67	-1.00	-1.00	23	9	21	38	25
ML	1	-0.67	-1.00	-1.00	-42	4	2	13	-33
ML	1	-0.67	-1.00	-1.00	25	5	-84	50	3
ML	1	-0.67	-1.00	-1.00	-9	90	-7	64	-10
ML	1	-0.67	-1.00	-1.00	61	-6	-30	19	-14
ML	1	-0.67	-1.00	-1.00	60	3	2	-16	-37
ML	1	-0.67	-1.00	-1.00	8	43	41	-24	55
ML	1	-0.67	-1.00	-1.00	-5	3	8	-22	-14
ML	1	-0.67	-1.00	-1.00	93	32	-11	-11	-27
ML	1	-0.67	-1.00	-1.00	-37	-10	-18	13	2
ML	1	-0.67	-1.00	-1.00	6	13	-12	6	-12
ML	1	-0.67	-1.00	-1.00	-16	35	16	8	19
ML	1	-0.67	-1.00	-1.00	0	36	45	6	2
ML	1	-0.67	-1.00	-1.00	20	17	4	-1	-26
ML	1	-0.67	-1.00	-1.00	-16	-17	25	11	-24
ML	1	-0.67	-1.00	-1.00	-10	16	-8	-1	3
ML	1	-0.67	-1.00	-1.00	25	-4	26	5	-29
ML	1	-0.67	-1.00	-1.00	-27	-88	48	18	-13
ML	1	-0.67	-1.00	-1.00	-24	-30	-11	26	25
ML	1	-0.67	-1.00	-1.00	-23	19	-9	-18	-4
ML	1	-0.67	-1.00	-1.00	65	33	-114	34	-11
ML	1	-0.67	-1.00	-1.00	10	58	9	15	22
ML	1	-0.67	-1.00	-1.00	-5	-4	-7	-18	-3
ML	1	-0.67	-1.00	-1.00	0	-11	2	11	-28
ML	1	-0.67	-1.00	-1.00	-22	12	-19	10	5
ML	1	-0.67	-1.00	-1.00	-15	4	-190	20	51
ML	1	-0.67	-1.00	-1.00	-176	-47	-18	-22	-28
ML	1	-0.67	-1.00	-1.00	37	-3	16	9	-29
ML	1	-0.67	-1.00	-1.00	7	63	15	6	-4
ML	1	-0.67	-1.00	-1.00	31	-32	16	55	-25
ML	1	-0.67	-1.00	-1.00	25	-20	18	-8	-21
ML	1	-0.67	-1.00	-1.00	1	16	11	-15	21
ML	1	-0.67	-1.00	-1.00	-11	32	-3	3	-16
ML	1	-0.67	-1.00	-1.00	4	13	-15	-18	15
ML	1	-0.67	-1.00	-1.00	-10	44	17	41	18
ML	1	-0.67	-1.00	-1.00	-18	-2	40	1	4
ML	1	-0.67	-1.00	-1.00	-24	-30	-7	43	8
ML	1	-0.67	-1.00	-1.00	-14	13	8	15	6
ML	1	-0.67	-1.00	-1.00	-14	-32	1	8	-37
ML	1	-0.67	-1.00	-1.00	1	-1	10	-6	-25
ML	1	-0.67	-1.00	-1.00	95	4	18	6	-25
ML	1	-0.67	-1.00	-1.00	14	-19	-9	-7	-30
ML	1	-0.67	-1.00	-1.00	-22	37	-22	-38	-6
ML	1	-0.67	-1.00	-1.00	-4	16	-4	-6	-14
ML	1	-0.67	-1.00	-1.00	16	-24	0	9	20
ML	1	-0.67	-1.00	-1.00	63	-105	-10	-5	4
ML	1	-0.67	-1.00	-1.00	-64	1	35	1	9
ML	1	-0.67	-1.00	-1.00	-34	-15	18	2	22
ML	1	-0.67	-1.00	-1.00	-32	9	-11	-11	4
ML	1	-0.67	-1.00	-1.00	32	-23	34	6	-4
ML	1	-0.67	-1.00	-1.00	-29	-9	11	6	-31
ML	1	-0.67	-1.00	-1.00	21	29	59	-28	-20
ML	1	-0.67	-1.00	-1.00	32	14	-7	2	-15
ML	1	-0.67	-1.00	-1.00	-5	-16	-9	17	43
ML	1	-0.67	-1.00	-1.00	-81	0	-26	34	-57
ML	1	-0.67	-1.00	-1.00	-4	59	53	12	25
ML	1	-0.67	-1.00	-1.00	2	-103	43	0	-30
ML	1	-0.67	-1.00	-1.00	-29	10	-1	-101	3
ML	1	-0.67	-1.00	-1.00	16	4	52	-17	-15
ML	1	-0.67	-1.00	-1.00	7	-13	-31	-1	-43
ML	1	-0.67	-1.00	-1.00	-30	31	-10	7	14
ML	1	-0.67	-1.00	-1.00	6	17	22	-32	-14
ML	1	-0.67	-1.00	-1.00	24	84	29	2	-6
ML	1	-0.67	-1.00	-1.00	78	3	-7	-3	116
ML	1	-0.67	-1.00	-1.00	17	86	-36	9	-11
ML	1	-0.67	-1.00	-1.00	23	58	-10	30	-121
ML	1	-0.67	-1.00	-1.00	-75	11	84	43	26
ML	1	-0.67	-1.00	-1.00	-18	72	-37	-18	18
ML	1	-0.67	-1.00	-1.00	-3	-11	3	-25	29
ML	1	-0.67	-1.00	-1.00	-15	-7	-34	45	26
ML	1	-0.67	-1.00	-1.00	15	4	-15	25	136
ML	1	-0.67	-1.00	-1.00	-20	-6	-9	-34	12
ML	1	-0.67	-1.00	-1.00	28	-14	9	-12	-5
ML	1	-0.67	-1.00	-1.00	-53	-52	-16	5	-1
ML	1	-0.67	-1.00	-1.00	-4	78	-37	-40	-14
ML	1	-0.67	-1.00	-1.00	-9	3	10	-47	-17
ML	1	-0.67	-1.00	-1.00	-21	-23	20	-30	-3
ML	1	-0.67	-1.00	-1.00	11	-14	-33	17	23
ML	1	-0.67	-1.00	-1.00	21	-30	-2	-2	-44
ML	1	-0.67	-1.00	-1.00	-8	-18	-13	2	-13
ML	1	-0.67	-1.00	-1.00	6	5	-38	26	3
ML	1	-0.67	-1.00	-1.00	-63	5	13	55	16
ML	1	-0.67	-1.00	-1.00	-2	20	-32	-16	-3
ML	1	-0.67	-1.00	-1.00	-27	14	13	15	55
ML	1	-0.67	-1.00	-1.00	-4	-22	11	2	7
ML	1	-0.67	-1.00	-1.00	21	-4	-25	32	2
ML	1	-0.67	-1.00	-1.00	29	13	-12	10	-10
ML	1	-0.67	-1.00	-1.00	-2	-37	-27	15	-8
ML	1	-0.67	-1.00	-1.00	19	-31	-5	23	14
ML	1	-0.67	-1.00	-1.00	-13	-35	-10	-20	-29
ML	1	-0.67	-1.00	-1.00	7	2	-21	-21	-2
ML	1	-0.67	-1.00	-1.00	-11	21	7	-7	-8
ML	1	-0.67	-1.00	-1.00	-21	-19	36	16	9
ML	1	-0.67	-1.00	-1.00	-20	-30	-21	11	-5
ML	1	-0.67	-1.00	-1.00	-5	9	40	10	-20
ML	1	-0.67	-1.00	-1.00	35	-25	41	-19	-44
ML	1	-0.67	-1.00	-1.00	23	0	-42	-1	13
ML	1	-0.67	-1.00	-1.00	16	-33	-31	-55	4
ML	1	-0.67	-1.00	-1.00	-10	11	12	1	-2
ML	1	-0.67	-1.00	-1.00	-35	-56	11	42	-39
ML	1	-0.67	-1.00	-1.00	14	-5	-10	64	36
ML	1	-0.67	-1.00	-1.00	4	15	12	57	0
ML	1	-0.67	-1.00	-1.00	60	-17	7	-32	-20
ML	1	-0.67	-1.00	-1.00	-11	-41	-4	2	-120
ML	1	-0.67	-1.00	-1.00	-8	-2	-35	-4	-15
ML	1	-0.67	-1.00	-1.00	17	22	-45	-23	-13
ML	1	-0.67	-1.00	-1.00	-33	67	-24	22	7
ML	1	-0.67	-1.00	-1.00	-5	12	3	23	40
ML	1	-0.67	-1.00	-1.00	11	8	-2	9	5
ML	1	-0.67	-1.00	-1.00	6	16	-16	-33	32
ML	1	-0.67	-1.00	-1.00	-3	21	1	126	-2
ML	1	-0.67	-1.00	-1.00	-59	-8	-29	42	38
ML	1	-0.67	-1.00	-1.00	5	10	-20	40	30
ML	1	-0.67	-1.00	-1.00	-8	18	-15	3	50
ML	1	-0.67	-1.00	-1.00	7	15	2	-16	-22
ML	1	-0.67	-1.00	-1.00	-12	-10	-49	13	16
ML	1	-0.67	-1.00	-1.00	-26	26	-20	-7	23
ML	1	-0.67	-1.00	-1.00	-101	-37	6	15	-146
ML	1	-0.67	-1.00	-1.00	1	17	-33	-15	-34
ML	1	-0.67	-1.00	-1.00	-10	20	18	41	14
ML	1	-0.67	-1.00	-1.00	49	-39	16	-19	24
ML	1	-0.67	-1.00	-1.00	-12	-3	52	-16	54
ML	1	-0.67	-1.00	-1.00	-24	-35	-6	63	15
ML	1	-0.67	-1.00	-1.00	-12	-25	-1	-6	47
ML	1	-0.67	-1.00	-1.00	3	9	-10	25	-1
ML	1	-0.67	-1.00	-1.00	-30	22	-10	7	-5
ML	1	-0.67	-1.00	-1.00	-2	25	-20	23	-6
ML	1	-0.67	-1.00	-1.00	15	1	-26	-19	-43
ML	1	-0.67	-1.00	-1.00	-10	10	30	-7	28
ML	1	-0.67	-1.00	-1.00	3	-21	64	43	6
ML	1	-0.67	-1.00	-1.00	-38	3	-7	1	-24
ML	1	-0.67	-1.00	-1.00	-43	24	2	10	-78
ML	1	-0.67	-1.00	-1.00	31	16	-6	43	-3
ML	1	-0.67	-1.00	-1.00	16	82	35	-21	-33
ML	1	-0.67	-1.00	-1.00	29	6	-9	7	-30
ML	1	-0.67	-1.00	-1.00	41	8	22	85	-14
ML	1	-0.67	-1.00	-1.00	74	-4	-23	14	9
ML	1	-0.67	-1.00	-1.00	-2	13	2	8	26
ML	1	-0.67	-1.00	-1.00	38	-35	-31	-8	0
ML	1	-0.67	-1.00	-1.00	25	-13	-91	-10	-15
ML	1	-0.67	-1.00	-1.00	24	72	9	16	10
ML	1	-0.67	-1.00	-1.00	-16	24	-37	69	-69
ML	1	-0.67	-1.00	-1.00	17	53	8	-19	21
ML	1	-0.67	-1.00	-1.00	-11	-14	-4	5	-4
ML	1	-0.67	-1.00	-1.00	9	31	20	18	35
ML	1	-0.67	-1.00	-1.00	-2	4	-38	29	18
ML	1	-0.67	-1.00	-1.00	21	-20	-10	-6	-7
ML	1	-0.67	-1.00	-1.00	-33	-23	-35	52	5
ML	1	-0.67	-1.00	-1.00	0	-16	-24	-8	-33
ML	1	-0.67	-1.00	-1.00	2	-25	-39	30	-5
ML	1	-0.67	-1.00	-1.00	-8	-7	3	5	2
ML	1	-0.67	-1.00	-1.00	-4	40	33	10	-4
ML	1	-0.67	-1.00	-1.00	13	13	8	-19	16
ML	1	-0.67	-1.00	-1.00	-1	-19	-1	15	-5
ML	1	-0.67	-1.00	-1.00	-16	-9	6	28	34
ML	1	-0.67	-1.00	-1.00	14	3	13	17	5
ML	1	-0.67	-1.00	-1.00	-7	11	-19	24	7
ML	1	-0.67	-1.00	-1.00	27	31	-13	12	18
ML	1	-0.67	-1.00	-1.00	22	-19	12	32	-21
ML	1	-0.67	-1.00	-1.00	-9	-99	-5	2	0
ML	1	-0.67	-1.00	-1.00	-6	-19	-30	-27	-29
ML	1	-0.67	-1.00	-1.00	-83	-18	-15	-15	-18
ML	1	-0.67	-1.00	-1.00	9	5	-22	46	-16
ML	1	-0.67	-1.00	-1.00	-74	35	12	1	35
ML	1	-0.67	-1.00	-1.00	39	53	27	1	6
ML	1	-0.67	-1.00	-1.00	-6	5	-23	56	-54
ML	1	-0.67	-1.00	-1.00	-1	-15	-11	-5	24
ML	1	-0.67	-1.00	-1.00	5	10	36	-14	-24
ML	1	-0.67	-1.00	-1.00	-4	-11	-12	-18	-15
ML	1	-0.67	-1.00	-1.00	-31	-2	4	-56	37
ML	1	-0.67	-1.00	-1.00	23	-10	14	26	-30
ML	1	-0.67	-1.00	-1.00	-25	9	-13	-11	-7
ML	1	-0.67	-1.00	-1.00	1	-18	-14	4	20
ML	1	-0.67	-1.00	-1.00	45	-33	33	-18	17
ML	1	-0.67	-1.00	-1.00	-15	18	-29	27	8
ML	1	-0.67	-1.00	-1.00	-10	-23	-26	-21	1
ML	1	-0.67	-1.00	-1.00	1	11	-8	-42	-3
ML	1	-0.67	-1.00	-1.00	-21	42	-2	5	-7
ML	1	-0.67	-1.00	-1.00	-8	-38	-81	4	10
ML	1	-0.67	-1.00	-1.00	-8	-31	-4	47	-24
ML	1	-0.67	-1.00	-1.00	14	-1	-8	-18	-30
ML	1	-0.67	-1.00	-1.00	11	49	-14	2	-1
ML	1	-0.67	-1.00	-1.00	-68	8	16	7	16
ML	1	-0.67	-1.00	-1.00	18	6	-11	-16	-2
ML	1	-0.67	-1.00	-1.00	-19	20	-43	-11	63
ML	1	-0.67	-1.00	-1.00	-34	-22	11	-28	18
ML	1	-0.67	-1.00	-1.00	20	5	-3	12	21
ML	1	-0.67	-1.00	-1.00	-11	-1	-18	5	48
ML	1	-0.67	-1.00	-1.00	6	3	11	-7	24
ML	1	-0.67	-1.00	-1.00	-46	12	11	33	2
ML	1	-0.67	-1.00	-1.00	-12	-4	40	32	20
ML	1	-0.67	-1.00	-1.00	10	-10	23	4	0
ML	1	-0.67	-1.00	-1.00	-2	-4	-9	-5	-7
ML	1	-0.67	-1.00	-1.00	-10	9	48	53	-17
ML	1	-0.67	-1.00	-1.00	-21	-36	-5	23	-7
ML	1	-0.67	-1.00	-1.00	-9	49	12	45	30
ML	1	-0.67	-1.00	-1.00	26	17	9	3	-13
ML	1	-0.67	-1.00	-1.00	-5	13	17	-2	-13
ML	1	-0.67	-1.00	-1.00	8	5	-14	-19	22
ML	1	-0.67	-1.00	-1.00	23	-13	2	57	28
ML	1	-0.67	-1.00	-1.00	-10	-9	0	6	-3
ML	1	-0.67	-1.00	-1.00	179	33	4	-9	67
ML	1	-0.67	-1.00	-1.00	20	19	-24	44	-44
ML	1	-0.67	-1.00	-1.00	31	-16	9	19	48
ML	1	-0.67	-1.00	-1.00	2	-12	-51	23	17
ML	1	-0.67	-1.00	-1.00	-11	-31	2	-13	55
ML	1	-0.67	-1.00	-1.00	2	71	-12	-2	43
ML	1	-0.67	-1.00	-1.00	67	5	-6	-31	32
ML	1	-0.67	-1.00	-1.00	14	5	3	-10	-38
ML	1	-0.67	-1.00	-1.00	-1	26	-6	-1	-7
ML	1	-0.67	-1.00	-1.00	-13	-23	-6	-16	-23
ML	1	-0.67	-1.00	-1.00	4	-82	6	13	-37
ML	1	-0.67	-1.00	-1.00	-2	67	26	-28	-23
ML	1	-0.67	-1.00	-1.00	-92	6	15	31	7
ML	1	-0.67	-1.00	-1.00	-20	-95	16	19	26
ML	1	-0.67	-1.00	-1.00	-9	1	-23	9	-6
ML	1	-0.67	-1.00	-1.00	-6	-23	-25	-3	-23
ML	1	-0.67	-1.00	-1.00	-40	-26	-21	-5	-24
ML	1	-0.67	-1.00	-1.00	97	8	-11	1	16
ML	1	-0.67	-1.00	-1.00	23	-34	41	37	7
ML	1	-0.67	-1.00	-1.00	-100	18	34	-2	1
ML	1	-0.67	-1.00	-1.00	-8	39	62	-12	-41
ML	1	-0.67	-1.00	-1.00	-30	48	4	-3	-11
ML	1	-0.67	-1.00	-1.00	7	-14	-17	34	-16
ML	1	-0.67	-1.00	-1.00	-3	-40	-17	11	-6
ML	1	-0.67	-1.00	-1.00	-20	11	5	17	-26
ML	1	-0.67	-1.00	-1.00	12	-22	-36	37	-37
ML	1	-0.67	-1.00	-1.00	-35	1	14	-29	55
ML	1	-0.67	-1.00	-1.00	-59	-20	18	35	29
ML	1	-0.67	-1.00	-1.00	38	-1	-4	4	-9
ML	1	-0.67	-1.00	-1.00	38	-13	22	-2	0
ML	1	-0.67	-1.00	-1.00	-62	31	4	-56	22
ML	1	-0.67	-1.00	-1.00	-4	-2	35	-43	5
ML	1	-0.67	-1.00	-1.00	-21	-8	19	15	-4
ML	1	-0.67	-1.00	-1.00	9	14	-9	19	3
ML	1	-0.67	-1.00	-1.00	-19	-4	44	5	-16
ML	1	-0.67	-1.00	-1.00	-15	17	-2	-8	-28
ML	1	-0.67	-1.00	-1.00	1	-4	-192	20	20
ML	1	-0.67	-1.00	-1.00	-16	12	-1	-8	-18
ML	1	-0.67	-1.00	-1.00	-18	-12	-4	26	-19
ML	1	-0.67	-1.00	-1.00	19	-8	-25	18	24
ML	1	-0.67	-1.00	-1.00	-101	-16	-18	35	21
ML	1	-0.67	-1.00	-1.00	19	-5	-24	-42	56
ML	1	-0.67	-1.00	-1.00	5	-15	-4	-28	-25
ML	1	-0.67	-1.00	-1.00	34	-2	-2	40	40
ML	1	-0.67	-1.00	-1.00	-1	-22	-20	-5	-40
ML	1	-0.67	-1.00	-1.00	-16	-12	-11	33	4
ML	1	-0.67	-1.00	-1.00	-4	-6	8	7	-6
ML	1	-0.67	-1.00	-1.00	-25	22	0	39	17
ML	1	-0.67	-1.00	-1.00	-12	-16	-5	-19	28
ML	1	-0.67	-1.00	-1.00	0	9	0	29	-26
ML	1	-0.67	-1.00	-1.00	7	5	-120	2	-5
ML	1	-0.67	-1.00	-1.00	2	7	12	8	-20
ML	1	-0.67	-1.00	-1.00	-17	12	16	-18	-3
ML	1	-0.67	-1.00	-1.00	18	-22	16	12	28
ML	1	-0.67	-1.00	-1.00	-6	-9	59	-3	-8
ML	1	-0.67	-1.00	-1.00	-21	-3	17	18	-17
ML	1	-0.67	-1.00	-1.00	43	-2	-5	23	-58
ML	1	-0.67	-1.00	-1.00	13	-1	-108	38	12
ML	1	-0.67	-1.00	-1.00	5	-31	-35	-9	-48
ML	1	-0.67	-1.00	-1.00	17	7	-31	28	23
ML	1	-0.67	-1.00	-1.00	3	-9	-12	-2	-12
ML	1	-0.67	-1.00	-1.00	9	-15	-24	17	-45
ML	1	-0.67	-1.00	-1.00	-9	25	-3	11	36
ML	1	-0.67	-1.00	-1.00	18	-21	27	-31	12
ML	1	-0.67	-1.00	-1.00	3	103	-2	-28	-14
ML	1	-0.67	-1.00	-1.00	-17	-7	3	36	-17
ML	1	-0.67	-1.00	-1.00	-2	-16	11	11	15
ML	1	-0.67	-1.00	-1.00	-13	7	15	-12	-10
ML	1	-0.67	-1.00	-1.00	-32	1	20	1	4
ML	1	-0.67	-1.00	-1.00	20	2	-111	-16	-18
ML	1	-0.67	-1.00	-1.00	13	-40	-20	0	-9
ML	1	-0.67	-1.00	-1.00	5	-96	-22	9	-7
ML	1	-0.67	-1.00	-1.00	20	7	60	19	6
ML	1	-0.67	-1.00	-1.00	83	28	17	-19	41
ML	1	-0.67	-1.00	-1.00	5	-22	14	2	-22
ML	1	-0.67	-1.00	-1.00	-91	36	-2	39	6
ML	1	-0.67	-1.00	-1.00	-107	23	-14	-16	63
ML	1	-0.67	-1.00	-1.00	-7	71	67	-20	-3
ML	1	-0.67	-1.00	-1.00	-2	-2	0	-45	1
ML	1	-0.67	-1.00	-1.00	-7	17	4	35	11
ML	1	-0.67	-1.00	-1.00	-2	2	44	5	-11
ML	1	-0.67	-1.00	-1.00	-3	-18	61	-96	17
ML	1	-0.67	-1.00	-1.00	-4	22	24	-30	29
ML	1	-0.67	-1.00	-1.00	12	-6	-16	-1	-5
ML	1	-0.67	-1.00	-1.00	-32	-11	-20	-34	-2
ML	1	-0.67	-1.00	-1.00	-65	-7	8	28	-4
ML	1	-0.67	-1.00	-1.00	9	10	-18	-21	15
ML	1	-0.67	-1.00	-1.00	8	8	-3	-8	50
ML	1	-0.67	-1.00	-1.00	-37	-90	-13	27	34
ML	1	-0.67	-1.00	-1.00	0	-6	-24	30	-22
ML	1	-0.67	-1.00	-1.00	-19	-11	61	19	0
ML	1	-0.67	-1.00	-1.00	-64	27	25	-37	-9
ML	1	-0.67	-1.00	-1.00	15	38	30	52	-17
ML	1	-0.67	-1.00	-1.00	1	-1	4	40	-34
ML	1	-0.67	-1.00	-1.00	-25	-10	35	15	22
ML	1	-0.67	-1.00	-1.00	15	-13	-83	13	-18
ML	1	-0.67	-1.00	-1.00	16	13	7	-16	12
ML	1	-0.67	-1.00	-1.00	-7	69	30	27	-6
ML	1	-0.67	-1.00	-1.00	3	-19	9	20	4
ML	1	-0.67	-1.00	-1.00	-25	10	29	11	30
ML	1	-0.67	-1.00	-1.00	-21	-18	40	-36	5
ML	1	-0.67	-1.00	-1.00	18	5	-6	-8	8
ML	1	-0.67	-1.00	-1.00	19	12	8	16	0
ML	1	-0.67	-1.00	-1.00	5	-6	-12	51	-23
ML	1	-0.67	-1.00	-1.00	10	45	56	-34	-7
ML	1	-0.67	-1.00	-1.00	-28	15	-14	17	-10
ML	1	-0.67	-1.00	-1.00	13	37	7	-20	26
ML	1	-0.67	-1.00	-1.00	-4	36	23	4	-38
ML	1	-0.67	-1.00	-1.00	2	16	29	-11	-10
ML	1	-0.67	-1.00	-1.00	-30	1	-3	32	9
ML	1	-0.67	-1.00	-1.00	25	15	-22	-20	20
ML	1	-0.67	-1.00	-1.00	-11	-6	-18	7	-19
ML	1	-0.67	-1.00	-1.00	7	5	-35	-39	50
ML	1	-0.67	-1.00	-1.00	-20	-26	-1	-13	-16
ML	1	-0.67	-1.00	-1.00	29	-11	-14	-10	-41
ML	1	-0.67	-1.00	-1.00	13	1	-5	17	47
ML	1	-0.67	-1.00	-1.00	-31	12	-22	1	2
ML	1	-0.67	-1.00	-1.00	21	-39	27	-4	-10
ML	1	-0.67	-1.00	-1.00	-2	-26	-21	25	23
ML	1	-0.67	-1.00	-1.00	2	24	-51	0	-37
ML	1	-0.67	-1.00	-1.00	22	4	44	-4	4
ML	1	-0.67	-1.00	-1.00	53	-21	-3	10	54
ML	1	-0.67	-1.00	-1.00	0	52	-9	24	-46
ML	1	-0.67	-1.00	-1.00	-16	1	-5	-10	-47
ML	1	-0.67	-1.00	-1.00	-11	28	17	-4	-9
ML	1	-0.67	-1.00	-1.00	2	-25	41	-30	-21
ML	1	-0.67	-1.00	-1.00	1	22	-5	13	-21
ML	1	-0.67	-1.00	-1.00	11	4	7	-19	22
ML	1	-0.67	-1.00	-1.00	4	11	12	-18	35
ML	1	-0.67	-1.00	-1.00	22	30	-12	16	-21
ML	1	-0.67	-1.00	-1.00	19	35	19	0	-29
ML	1	-0.67	-1.00	-1.00	-7	49	20	27	31
[truncated: 998,000+ more rows]
