# Supplementary material for: Testing Neuronal Accounts of Anisotropic Motion Perception with Computational Modelling
Source: PLoS One. 2014 Nov 19;9(11):e113061. doi: 10.1371/journal.pone.0113061 (PMC4237403; doi:10.1371/journal.pone.0113061)
Supplement: File S1 — Modelling framework code. Matlab code that implements the population modelling framework described in Methods, including a demonstration script. (ZIP) [file pone.0113061.s002.zip]

Archive with 8 entries (7 files):
- ModellingCode/
- ModellingCode/Demo.m
- ModellingCode/LICENSE.txt
- ModellingCode/makepopulation.m
- ModellingCode/neuron_dir.m
- ModellingCode/perceive_dir.m
- ModellingCode/trirnd.m
- ModellingCode/VD2_rerange.m
