# Supplementary material for: Testing Neuronal Accounts of Anisotropic Motion Perception with Computational Modelling
Source: PLoS One. 2014 Nov 19;9(11):e113061. doi: 10.1371/journal.pone.0113061 (PMC4237403; doi:10.1371/journal.pone.0113061)
Supplement: File S1 — Modelling framework code. Matlab code that implements the population modelling framework described in Methods, including a demonstration script. (ZIP) [file pone.0113061.s002.zip › ModellingCode/Demo.m]

% General parameters
dirStim = 0:10:40;  % Motion directions to test (degrees)
nTrials = 1000;     % Number of populations to test

% Population parameters
n = 300;    % Number of neurons per population
t = 0.005;  % Integration time in seconds
k = -2/3;    % Anisotropy of direction preference
wR = 2/3;   % Anisotropy of spiking rate
wBW = -2/3;  % Anisotropy of bandwidth
VA = 0;     % Do vector averaging instead of maximum likelihood

%% Compute
trials = NaN(nTrials, length(dirStim));
parfor i = 1:nTrials,
    thisPopulation = makepopulation(n, k, wR, wBW);
    trials(i,:) = perceive_dir(thisPopulation, dirStim, t, VA) - dirStim;
end

%% Summarise
errorbar(dirStim, mean(trials), std(trials))
xlabel('Motion direction (^o)')
ylabel('Perceptual error (^o)')
