# Supplementary material for: Testing Neuronal Accounts of Anisotropic Motion Perception with Computational Modelling
Source: PLoS One. 2014 Nov 19;9(11):e113061. doi: 10.1371/journal.pone.0113061 (PMC4237403; doi:10.1371/journal.pone.0113061)
Supplement: File S1 — Modelling framework code. Matlab code that implements the population modelling framework described in Methods, including a demonstration script. (ZIP) [file pone.0113061.s002.zip › ModellingCode/makepopulation.m]

function population = makepopulation(n, aniDist, aniRate, aniWidth)
%MAKEPOPULATION Make a population of directionally-selective neurons
%   makepopulation(n, aniDist, aniRate, aniWidth)
%       n           - number of neurons
%       aniDist     - anisotropy of preferred direction (-1 to 1)
%       aniRate     - anisotropy of spike-rate distribution (-1 to 1)
%       aniWidth    - anisotropy of tuning width distribution (-1 to 1)
%   Note: High anisotropy parameters give more cardinal preferences, lower
%   spiking cardinals and narrowly tuned cardianls.
%
%Code written by William Wong.

if nargin<4,
    aniWidth = 0; end
if nargin<3,
    aniRate = 0; end
if nargin<2,
    aniDist = 0; end
if nargin<1,
    n = 10; end

direction = getDir(n, aniDist);
rate = getRate(n, aniRate);
width = getWidth(n, aniWidth);

population{n} = [];

for i = 1:n,
    population{i} = neuron_dir(direction(i), width(i), rate(i));
end

end

%% Generate lineup of neuron parameters

function direction = getDir(n, aniDist)
    
    if aniDist >= 0,
        nAni = round(n*aniDist);
        nUni = n - nAni;
        
        direction = trirnd(-45, 0, 45, nAni)';
        quadrant = 90 * (randi(4, 1, nAni)-2);  % For reassigning triangular distribution
        direction = direction + quadrant;
    else    % Inverted triangle distribution
        nAni = round(n*-aniDist);
        nUni = n - nAni;
        
        direction = trirnd(-45,-90, 0, nAni)';
        quadrant = 90 * (randi(4, 1, nAni)-2);  % For reassigning triangular distribution
        direction = direction + quadrant;
    end
    direction = [direction, 360*rand(1, nUni)-180];
    
    this = abs(VD2_rerange(direction, -45, 90));
    [~, order] = sort(this);
    direction = direction(order);   % Sort from most cardinal to least cardinal
    
end

function rate = getRate(n, aniRate)
    
    betaA = 1.2; betaB = 5; betaMax = 100;
    
    rate = sort(betarnd(betaA, betaB, 1, n) * betaMax);
    if aniRate >=0,
        [~, order] = sort(linspace(0,1,n)*aniRate + rand(1,n)*(1-aniRate));
    else    % Inverted
        [~, order] = sort(linspace(0,1,n)*aniRate + rand(1,n)*(1+aniRate));
    end
    rate = rate(order);
    
end

function width = getWidth(n, aniWidth)
	
    triA = 30; triC = 70; triB = 160;
    
    width = sort(trirnd(triA, triC, triB, n));
    if aniWidth >=0,
        [~, order] = sort(linspace(0,1,n)*aniWidth + rand(1,n)*(1-aniWidth));
    else    % Inverted
        [~, order] = sort(linspace(0,1,n)*aniWidth + rand(1,n)*(1+aniWidth));
    end
    width = width(order);
    
end
