# Supplementary material for: Testing Neuronal Accounts of Anisotropic Motion Perception with Computational Modelling
Source: PLoS One. 2014 Nov 19;9(11):e113061. doi: 10.1371/journal.pone.0113061 (PMC4237403; doi:10.1371/journal.pone.0113061)
Supplement: File S1 — Modelling framework code. Matlab code that implements the population modelling framework described in Methods, including a demonstration script. (ZIP) [file pone.0113061.s002.zip › ModellingCode/neuron_dir.m]

classdef neuron_dir
    %NEURON_DIR Directionally-selective neuron object
    %   For computational modelling.
    %
    %Code written by William Wong.
    
    %% Properties
    properties
        direction
        width
        rate
    end
    properties (SetAccess=private)
        width_sd
        likelihood_pref
        likelihood_raw
    end
    properties (Constant, Hidden)
        hm2sd = 1 / (2*sqrt(2*log(2)));     % Conversion of full-width half-maximum to standard deviation
    end
    
    %% Methods
    methods
        
        %% Constructor
        function neuron = neuron_dir(direction, width, rate)
            %NEURON_DIR Construct instance of this class
            %   neuron_dir(direction, width, rate)
            %       direction   - preferred direction (deg)
            %       width       - full-height at half-maximum of tuning curve (deg)
            %       rate        - mean spike rate at preferred direction (Hz)
            %
            %   Default neuron has 0 degree preference, 90 degree width and 20 Hz spike rate
            if nargin<3 || ~isnumeric(rate) || ~isscalar(rate) || rate<=0,
                rate = 20; end
            if nargin<2 || ~isnumeric(width) || ~isscalar(width) || width<=0,
                width = 90; end
            if nargin<1 || ~isnumeric(direction) || ~isscalar(direction),
                direction = 0; end
            
            if direction>180 || direction<=-180,
                direction = VD2_rerange(direction,-180,360); end
            neuron.direction = direction;
            neuron.width = width;
            neuron.rate = rate;
            neuron.likelihood_raw = sum(normpdf([-180:180; (-180:180)+360; (-180:180)-360], ...
                    neuron.direction, neuron.width_sd));
        end
        
        %% Return spikes
        function spikes = spike(neuron, inDirection, duration, n)
            %SPIKES Simulate spikes to stimulus direction
            %   spike(inDirection, duration, n)
            %       inDirection     - stimulus direction (deg) (default = 0)
            %       duration        - time to count spikes (s) (default = 1)
            %       n               - number of trials (default = 1)
            if nargin<2 || ~isnumeric(inDirection) || ~isscalar(inDirection),
                inDirection = neuron.direction; end
            if nargin<3 || ~isnumeric(duration) || ~isscalar(duration) || duration<0,
                duration = 1; end
            if nargin<4|| ~isnumeric(n) || ~isscalar(n) || round(n)<0,
                n = 1; end
            
            thisRate = neuron.tuning(inDirection) * duration;
            spikes = poissrnd(thisRate,1,round(n));
        end
        
        %% Return likelihoods
        function likelihood = likelihood(neuron, inDirection)
            %LIKELIHOOD Probability of response
            %   likelihood(inDirection)
            %   Returns PDF of neuron
            if sum(inDirection>180 | inDirection<=-180) > 0,
                inDirection = VD2_rerange(inDirection,-180,360); end
            inDirection = inDirection(:)';
%             likelihood = interp1(-180:180, neuron.likelihood_raw, inDirection, 'spline');
            index = round(inDirection) + 181;
            likelihood = neuron.likelihood_raw(index);
        end
        function likelihood = normlikelihood(neuron, inDirection)
            %NORMLIKELIHOOD Normalised probability of response
            %   Returns PDF, normalised to preferred direction
            likelihood = neuron.likelihood(inDirection) / neuron.likelihood_pref;
        end
        function likelihood = tuning(neuron, inDirection)
            %TUNING Tuning function of neuron in spikes
            likelihood = neuron.normlikelihood(inDirection) * neuron.rate;
        end
        
        %% Sets
        function neuron = set.width(neuron, width)
            if ~isnumeric(width) || ~isscalar(width) || width<=0,
                error('Width is not valid!'), end
            
            neuron.width = width;
            neuron.width_sd = neuron.width * neuron.hm2sd; %#ok<MCSUP>
            neuron.likelihood_pref = sum(normpdf([-360 0 360], 0, width)); %#ok<MCSUP>
            try
                neuron.likelihood_raw = sum(normpdf([-180:180; (-180:180)+360; (-180:180)-360], ...
                    neuron.direction, neuron.width_sd)); %#ok<MCSUP>
            end
        end
        function neuron = set.direction(neuron, direction)
            if ~isnumeric(direction) || ~isscalar(direction),
                error('Direction is not valid!'), end
            if direction>180 || direction<=-180,
                direction = VD2_rerange(direction,-180,360); end
            
            neuron.direction = direction;
            try
                neuron.likelihood_raw = sum(normpdf([-180:180; (-180:180)+360; (-180:180)-360], ...
                    neuron.direction, neuron.width_sd)); %#ok<MCSUP>
            end
        end
        
    end
    
end
