# Supplementary material for: Testing Neuronal Accounts of Anisotropic Motion Perception with Computational Modelling
Source: PLoS One. 2014 Nov 19;9(11):e113061. doi: 10.1371/journal.pone.0113061 (PMC4237403; doi:10.1371/journal.pone.0113061)
Supplement: File S1 — Modelling framework code. Matlab code that implements the population modelling framework described in Methods, including a demonstration script. (ZIP) [file pone.0113061.s002.zip › ModellingCode/perceive_dir.m]

function [perceptDir] = perceive_dir(population, inDirection, duration, flagVA)
%PERCEIVE_DIR Perceive direction from a neuronal population
%   perceive_dir(population, inDirection, duration, flagVA)
%   
%   Accepts a cell array of neuron_dir instances as population. Given a
%   stimulus direction and duration, returns a perceived direction.
%   
%   Uses a maximum-likelihood method of read-out unless flagVA is set to 1,
%   in which case, vector averaging is used.
%
%Code written by William Wong.

if nargin<4 || ~isnumeric(flagVA) || ~isscalar(flagVA) || flagVA~=1,
    flagVA = 0; end
if nargin<3 || ~isnumeric(duration) || ~isscalar(duration) || duration<=0,
    duration = 1; end
if nargin<2,
    error('Not enough arguments!'), end

n = 1;

if not(flagVA == 1),
    %% Maximum likelihood
    likelihood = zeros(length(inDirection),360);
    angles = -179:180;

    for i = 1:length(population),
        neuron = population{i};
        thisCurve = neuron.tuning(-179:180)*duration;
        thisLog = log(thisCurve);

        for j = 1:length(inDirection),

            thisSpike = neuron.spike(inDirection(j), duration, n);
            likelihood(j,:) = likelihood(j,:) + thisSpike*thisLog - thisCurve;

        end
    end

    perceptDir = NaN(1,length(inDirection),'single');
    for k = 1:length(inDirection),
        [~, maxI] = max(likelihood(k,:));
        if ~isscalar(maxI),
            maxI = maxI(randi(length(maxI))); end

        perceptDir(k) = angles(maxI);
    end
    
else
    %% Vector averaging
    spikes = NaN(length(population),length(inDirection),2);
    
    for i = 1:length(population),
        neuron = population{i};
        
        thisDensity = 0;
        for k = 1:length(population),   % Density weighting
            thisDensity = thisDensity + population{k}.normlikelihood(neuron.direction);
        end
        
        for j = 1:length(inDirection),
            spikes(i,j,:) = [neuron.spike(inDirection(j), duration, n)/neuron.rate/thisDensity, neuron.direction];
        end
    end
    
    [x, y] = pol2cart(pi*spikes(:,:,2)/180, spikes(:,:,1));
    
    perceptDir = round(180 * angle(sum(complex(x,y))) / pi);
    
end

end
