# Supplementary material for: Testing Neuronal Accounts of Anisotropic Motion Perception with Computational Modelling
Source: PLoS One. 2014 Nov 19;9(11):e113061. doi: 10.1371/journal.pone.0113061 (PMC4237403; doi:10.1371/journal.pone.0113061)
Supplement: File S1 — Modelling framework code. Matlab code that implements the population modelling framework described in Methods, including a demonstration script. (ZIP) [file pone.0113061.s002.zip › ModellingCode/VD2_rerange.m]

function out = VD2_rerange(in, from, range)
% out = VD2_rerange(in, from, range)
% Re-range circular data in degrees from 'from', exclusively, given range
% of 'range'
%
%Code written by William Wong.

if isempty(in), out = []; return, end

iteration = 0;

while (min(in)<from || max(in)>=range+from) && iteration < 5,
    in(in<=from) = in(in<=from) + range;
    in(in>range+from) = in(in>range+from) - range;
    iteration = iteration + 1;
end

out = in;
